# Supplementary material for: Evaluating mob stocking for beef cattle in a temperate grassland
Source: PLoS One. 2019 Dec 12;14(12):e0226360. doi: 10.1371/journal.pone.0226360 (PMC6907810; doi:10.1371/journal.pone.0226360)
Supplement: S1 Dataset — (XLSX) [file pone.0226360.s001.xlsx]

## Sheet: Herbage Mass data
Year	MONTH	PERIOD	BLOCK	TRT	TREAT	HM lbs/ac	HM kg/ha
2014	5	1	B	3	Cont	746.141	820.756
2014	5	1	B	3	Cont	2521.78	2773.95
2014	5	1	B	3	Cont	2212.92	2434.21
2014	5	1	B	3	Cont	4491.72	4940.89
2014	5	1	H	2	Rot	3118.86	3430.75
2014	5	1	H	2	Rot	849.067	933.974
2014	5	1	H	2	Rot	3764.71	4141.18
2014	5	1	H	2	Rot	4155.32	4570.85
2014	5	1	H	2	Rot	3284.73	3613.21
2014	5	1	H	2	Rot	2332.27	2565.5
2014	5	1	H	2	Rot	3717.58	4089.34
2014	5	1	H	2	Rot	2682.94	2951.23
2014	5	1	H	3	Mob	311.976	343.174
2014	5	1	H	3	Mob	452.942	498.236
2014	5	1	H	3	Mob	2874.44	3161.88
2014	5	1	H	3	Mob	3934.53	4327.99
2014	5	1	H	3	Mob	2921.56	3213.71
2014	5	1	H	3	Mob	4289.84	4718.83
2014	5	1	H	3	Mob	3669.52	4036.47
2014	5	1	H	3	Mob	4078.56	4486.42
2014	5	1	H	3	Mob	2386.78	2625.46
2014	5	1	H	4	Mob	1130.02	1243.02
2014	5	1	H	4	Mob	951.445	1046.59
2014	5	1	H	4	Mob	3028.48	3331.33
2014	5	1	H	4	Mob	4376.7	4814.36
2014	5	1	H	4	Mob	2803.88	3084.27
2014	5	1	H	4	Mob	5492.36	6041.59
2014	5	1	H	4	Mob	3271.46	3598.61
2014	5	1	H	4	Mob	4110.83	4521.91
2014	5	1	H	4	Mob	4720.54	5192.6
2014	5	1	K	1	Rot	1523.07	1675.38
2014	5	1	K	1	Rot	4226.38	4649.01
2014	5	1	K	1	Rot	3972.79	4370.07
2014	5	1	K	1	Rot	4156.86	4572.54
2014	5	1	K	1	Rot	215.55	237.105
2014	5	1	K	1	Rot	4119.17	4531.08
2014	5	1	K	1	Rot	5543.09	6097.4
2014	5	1	K	1	Rot	4432.31	4875.54
2014	5	1	K	2	Rot	989.247	1088.17
2014	5	1	K	2	Rot	1139.03	1252.94
2014	5	1	K	2	Rot	7588.6	8347.46
2014	5	1	K	2	Rot	3030.7	3333.77
2014	5	1	K	2	Rot	3004.2	3304.62
2014	5	1	K	2	Rot	3141.17	3455.29
2014	5	1	K	2	Rot	1923.63	2115.99
2014	5	1	K	2	Rot	1361.8	1497.98
2014	5	1	K	3	Cont	3678.87	4046.76
2014	5	1	K	3	Cont	234.112	257.523
2014	5	1	K	3	Cont	2789.46	3068.4
2014	5	1	K	3	Cont	3304.04	3634.45
2014	5	1	K	3	Cont	2612.61	2873.87
2014	5	1	K	3	Cont	2458.57	2704.43
2014	5	1	K	3	Cont	1910.6	2101.66
2014	5	1	K	3	Cont	1810.02	1991.03
2014	5	1	K	3	Cont	2398.2	2638.02
2014	5	1	K	4	Mob	638.303	702.133
2014	5	1	K	4	Mob	1374.68	1512.14
2014	5	1	K	4	Mob	1375.51	1513.06
2014	5	1	K	4	Mob	2054.42	2259.86
2014	5	1	K	4	Mob	4343.95	4778.35
2014	5	1	K	4	Mob	3015.68	3317.25
2014	5	1	K	4	Mob	2743.8	3018.18
2014	5	1	K	4	Mob	4301.04	4731.14
2014	5	1	K	4	Mob	3297.67	3627.44
2014	5	1	B	3	Cont	2856.07	3141.68
2014	5	1	B	3	Cont	4701.55	5171.7
2014	5	1	B	3	Cont	2653.4	2918.74
2014	5	1	B	3	Cont	2069.53	2276.49
2014	5	1	B	3	Cont	1842.92	2027.22
2014	5	1	B	4	Cont	2885.27	3173.8
2014	5	1	B	4	Cont	4070.23	4477.25
2014	5	1	B	4	Cont	4092.67	4501.94
2014	5	1	B	4	Cont	4490.66	4939.72
2014	5	1	B	4	Cont	1161.62	1277.78
2014	5	1	B	4	Cont	1706.24	1876.86
2014	5	1	B	4	Cont	356.978	392.676
2014	5	1	B	4	Cont	799.141	879.055
2014	5	1	B	4	Cont	812.601	893.861
2014	6	2	H	2	Rot	3229.6	3552.56
2014	6	2	H	2	Rot	3432.99	3776.28
2014	6	2	H	2	Rot	3585.84	3944.43
2014	6	2	H	2	Rot	3764.79	4141.26
2014	6	2	H	2	Rot	2423.21	2665.54
2014	6	2	H	2	Rot	944.562	1039.02
2014	6	2	H	2	Rot	4232.46	4655.71
2014	6	2	H	2	Rot	2661.58	2927.73
2014	6	2	H	3	Mob	4458.56	4904.41
2014	6	2	H	3	Mob	1843.28	2027.6
2014	6	2	H	3	Mob	3374.44	3711.88
2014	6	2	H	3	Mob	5682.95	6251.24
2014	6	2	H	3	Mob	3604.12	3964.53
2014	6	2	H	3	Mob	5896.54	6486.2
2014	6	2	H	3	Mob	2674.16	2941.58
2014	6	2	H	3	Mob	3283.26	3611.59
2014	6	2	H	3	Mob	3665.64	4032.2
2014	6	2	H	4	Mob	2485.89	2734.48
2014	6	2	H	4	Mob	4257.81	4683.6
2014	6	2	H	4	Mob	2863.07	3149.38
2014	6	2	H	4	Mob	5202.16	5722.38
2014	6	2	H	4	Mob	4608.87	5069.76
2014	6	2	H	4	Mob	6128.31	6741.14
2014	6	2	H	4	Mob	2216.82	2438.5
2014	6	2	H	4	Mob	3242.94	3567.24
2014	6	2	H	4	Mob	6228.95	6851.85
2014	6	2	K	1	Rot	2379.17	2617.09
2014	6	2	K	1	Rot	4754.64	5230.11
2014	6	2	K	1	Rot	6167.87	6784.66
2014	6	2	K	1	Rot	4166.31	4582.94
2014	6	2	K	1	Rot	2356.71	2592.38
2014	6	2	K	1	Rot	3667.26	4033.98
2014	6	2	K	1	Rot	4490.21	4939.23
2014	6	2	K	1	Rot	2656.51	2922.17
2014	6	2	K	2	Rot	2457.14	2702.85
2014	6	2	K	2	Rot	3229.64	3552.6
2014	6	2	K	2	Rot	4466.89	4913.58
2014	6	2	K	2	Rot	3539.55	3893.5
2014	6	2	K	2	Rot	3556.44	3912.08
2014	6	2	K	2	Rot	2489.62	2738.58
2014	6	2	K	2	Rot	588.327	647.16
2014	6	2	K	2	Rot	1794.5	1973.95
2014	6	2	K	3	Cont	1858.63	2044.49
2014	6	2	K	3	Cont	2080.18	2288.2
2014	6	2	K	3	Cont	6478.27	7126.09
2014	6	2	K	3	Cont	4005.15	4405.67
2014	6	2	K	3	Cont	2763.14	3039.46
2014	6	2	K	3	Cont	3849.56	4234.51
2014	6	2	K	3	Cont	3516.77	3868.45
2014	6	2	K	3	Cont	4510.9	4961.99
2014	6	2	K	4	Mob	361.555	397.71
2014	6	2	K	4	Mob	2863.03	3149.33
2014	6	2	K	4	Mob	3638.82	4002.7
2014	6	2	K	4	Mob	5071.34	5578.47
2014	6	2	K	4	Mob	2849.68	3134.65
2014	6	2	K	4	Mob	2202.18	2422.4
2014	6	2	K	4	Mob	2140.87	2354.96
2014	6	2	K	4	Mob	1637.61	1801.37
2014	6	2	K	4	Mob	2504.05	2754.45
2014	6	2	B	3	Cont	3831.52	4214.68
2014	6	2	B	3	Cont	2494.3	2743.73
2014	6	2	B	3	Cont	4799.77	5279.75
2014	6	2	B	3	Cont	1578.96	1736.86
2014	6	2	B	3	Cont	4501.35	4951.48
2014	6	2	B	3	Cont	5992.07	6591.28
2014	6	2	B	3	Cont	4021.64	4423.8
2014	6	2	B	3	Cont	3015.63	3317.19
2014	6	2	B	3	Cont	1538.92	1692.82
2014	6	2	B	4	Cont	1806.39	1987.02
2014	6	2	B	4	Cont	4124.23	4536.65
2014	6	2	B	4	Cont	3472.33	3819.56
2014	6	2	B	4	Cont	2576.68	2834.35
2014	6	2	B	4	Cont	2495.79	2745.37
2014	6	2	B	4	Cont	3734.65	4108.12
2014	6	2	B	4	Cont	2304.18	2534.6
2014	6	2	B	4	Cont	1931.54	2124.69
2014	6	2	B	4	Cont	3543.97	3898.37
2014	6	2	K	3	Cont	5344.26	5878.68
2014	7	3	B	3	Cont	1318.05	1449.85
2014	7	3	B	3	Cont	3006.5	3307.15
2014	7	3	B	3	Cont	2433.62	2676.98
2014	7	3	B	3	Cont	3245.69	3570.26
2014	7	3	B	3	Cont	3292.71	3621.98
2014	7	3	B	3	Cont	2633.52	2896.88
2014	7	3	B	3	Cont	3719.08	4090.98
2014	7	3	B	3	Cont	2777.4	3055.14
2014	7	3	B	3	Cont	3639.67	4003.63
2014	7	3	B	4	Cont	1550.55	1705.6
2014	7	3	B	4	Cont	563.387	619.726
2014	7	3	B	4	Cont	2763.89	3040.28
2014	7	3	B	4	Cont	2001.52	2201.67
2014	7	3	B	4	Cont	1749	1923.9
2014	7	3	B	4	Cont	3029.23	3332.15
2014	7	3	B	4	Cont	164.832	181.315
2014	7	3	B	4	Cont	474.615	522.076
2014	7	3	B	4	Cont	609.57	670.527
2014	7	3	K	1	Rot	4171.89	4589.07
2014	7	3	K	1	Rot	2529.2	2782.12
2014	7	3	K	1	Rot	3040.72	3344.79
2014	7	3	K	1	Rot	3682.14	4050.35
2014	7	3	K	1	Rot	456.3	501.93
2014	7	3	K	1	Rot	3033.49	3336.84
2014	7	3	K	1	Rot	3093.04	3402.35
2014	7	3	K	1	Rot	2412.63	2653.89
2014	7	3	K	2	Rot	123.219	135.541
2014	7	3	K	2	Rot	3331.32	3664.46
2014	7	3	K	2	Rot	2137.37	2351.1
2014	7	3	K	2	Rot	2984.31	3282.74
2014	7	3	K	2	Rot	1293.88	1423.27
2014	7	3	K	2	Rot	1890.06	2079.07
2014	7	3	K	2	Rot	2365.08	2601.58
2014	7	3	K	2	Rot	1933.62	2126.98
2014	7	3	K	3	Cont	1311.07	1442.18
2014	7	3	K	3	Cont	415.702	457.273
2014	7	3	K	3	Cont	1783.17	1961.49
2014	7	3	K	3	Cont	3585.54	3944.09
2014	7	3	K	3	Cont	3920.24	4312.26
2014	7	3	K	3	Cont	4742.02	5216.22
2014	7	3	K	3	Cont	1939.31	2133.24
2014	7	3	K	3	Cont	1592.82	1752.1
2014	7	3	K	3	Cont	1124.9	1237.39
2014	7	3	K	4	Mob	1365.81	1502.4
2014	7	3	K	4	Mob	763.35	839.686
2014	7	3	K	4	Mob	2546.71	2801.38
2014	7	3	K	4	Mob	3375.91	3713.5
2014	7	3	K	4	Mob	1935.58	2129.14
2014	7	3	K	4	Mob	1642.65	1806.91
2014	7	3	K	4	Mob	4689.86	5158.84
2014	7	3	K	4	Mob	3025.51	3328.06
2014	7	3	K	4	Mob	2268.79	2495.67
2014	7	3	H	2	Rot	2783.43	3061.77
2014	7	3	H	2	Rot	330.4	363.44
2014	7	3	H	2	Rot	3180.34	3498.37
2014	7	3	H	2	Rot	2276.91	2504.61
2014	7	3	H	2	Rot	1768.16	1944.97
2014	7	3	H	2	Rot	4366.44	4803.09
2014	7	3	H	2	Rot	2524.14	2776.55
2014	7	3	H	2	Rot	3908.9	4299.8
2014	7	3	H	3	Mob	2878.55	3166.4
2014	7	3	H	3	Mob	1133.53	1246.88
2014	7	3	H	3	Mob	4107.17	4517.88
2014	7	3	H	3	Mob	3529.27	3882.2
2014	7	3	H	3	Mob	3223.54	3545.9
2014	7	3	H	3	Mob	1159.22	1275.14
2014	7	3	H	3	Mob	3557.97	3913.76
2014	7	3	H	3	Mob	3402.19	3742.41
2014	7	3	H	3	Mob	3260.99	3587.09
2014	7	3	H	4	Mob	1101.33	1211.46
2014	7	3	H	4	Mob	1253.6	1378.96
2014	7	3	H	4	Mob	2685.85	2954.44
2014	7	3	H	4	Mob	4465.51	4912.06
2014	7	3	H	4	Mob	3527.08	3879.78
2014	7	3	H	4	Mob	3095.56	3405.11
2014	7	3	H	4	Mob	3119.56	3431.51
2014	7	3	H	4	Mob	3780.5	4158.55
2014	7	3	H	4	Mob	3776.4	4154.04
2014	8	4	K	1	Rot	513.537	564.89
2014	8	4	K	1	Rot	3811.39	4192.52
2014	8	4	K	1	Rot	2812.76	3094.04
2014	8	4	K	1	Rot	4317.17	4748.88
2014	8	4	K	1	Rot	132.165	145.382
2014	8	4	K	1	Rot	3028.83	3331.71
2014	8	4	K	1	Rot	2792.24	3071.47
2014	8	4	K	1	Rot	1118.11	1229.92
2014	8	4	K	2	Rot	231.345	254.479
2014	8	4	K	2	Rot	915.935	1007.53
2014	8	4	K	2	Rot	2176.79	2394.47
2014	8	4	K	2	Rot	4845.89	5330.47
2014	8	4	K	2	Rot	2213.19	2434.51
2014	8	4	K	2	Rot	2017.51	2219.27
2014	8	4	K	2	Rot	1480.15	1628.16
2014	8	4	K	2	Rot	900.49	990.539
2014	8	4	K	3	Cont	2185.32	2403.85
2014	8	4	K	3	Cont	2224.53	2446.98
2014	8	4	K	3	Cont	4777.4	5255.15
2014	8	4	K	3	Cont	2377.05	2614.75
2014	8	4	K	3	Cont	1590.23	1749.26
2014	8	4	K	3	Cont	1673.4	1840.74
2014	8	4	K	3	Cont	3720.5	4092.55
2014	8	4	H	2	Rot	2149.8	2364.78
2014	8	4	H	2	Rot	76.3897	84.0286
2014	8	4	H	2	Rot	2454.71	2700.18
2014	8	4	H	2	Rot	838.629	922.492
2014	8	4	H	2	Rot	3259.56	3585.51
2014	8	4	H	2	Rot	1199	1318.9
2014	8	4	H	2	Rot	895.968	985.565
2014	8	4	H	2	Rot	1433.27	1576.59
2014	8	4	H	3	Mob	2156.62	2372.28
2014	8	4	H	3	Mob	777.372	855.109
2014	8	4	H	3	Mob	2029.25	2232.17
2014	8	4	H	3	Mob	1833.98	2017.38
2014	8	4	H	3	Mob	1580.91	1739
2014	8	4	H	3	Mob	1328.2	1461.03
2014	8	4	H	3	Mob	1979.35	2177.28
2014	8	4	H	3	Mob	1676.96	1844.66
2014	8	4	H	3	Mob	2124.89	2337.38
2014	8	4	K	3	Cont	4884.12	5372.53
2014	8	4	K	4	Mob	559.972	615.97
2014	8	4	K	4	Mob	2144.61	2359.07
2014	8	4	K	4	Mob	1222.66	1344.93
2014	8	4	K	4	Mob	3858.18	4244
2014	8	4	K	4	Mob	2243.31	2467.64
2014	8	4	K	4	Mob	1657.4	1823.14
2014	8	4	K	4	Mob	1317.33	1449.06
2014	8	4	K	4	Mob	2020.55	2222.6
2014	8	4	K	4	Mob	2350.06	2585.07
2014	8	4	B	3	Cont	1994.91	2194.41
2014	8	4	B	3	Cont	862.08	948.288
2014	8	4	B	3	Cont	3870.73	4257.81
2014	8	4	B	3	Cont	3567.57	3924.33
2014	8	4	B	3	Cont	2627.98	2890.78
2014	8	4	B	3	Cont	3530.67	3883.74
2014	8	4	B	3	Cont	2373.83	2611.22
2014	8	4	B	3	Cont	321.594	353.754
2014	8	4	B	3	Cont	2191.7	2410.87
2014	8	4	B	4	Cont	1539.43	1693.38
2014	8	4	B	4	Cont	918.637	1010.5
2014	8	4	B	4	Cont	2077.64	2285.41
2014	8	4	B	4	Cont	1547.06	1701.76
2014	8	4	B	4	Cont	1085.81	1194.39
2014	8	4	B	4	Cont	1232.24	1355.46
2014	8	4	B	4	Cont	1072.32	1179.55
2014	8	4	B	4	Cont	1039.58	1143.53
2014	8	4	B	4	Cont	1807.15	1987.87
2014	8	4	H	4	Mob	4028.78	4431.66
2014	8	4	H	4	Mob	3392.94	3732.24
2014	8	4	H	4	Mob	2187.16	2405.88
2014	8	4	H	4	Mob	4126.18	4538.8
2014	8	4	H	4	Mob	553.972	609.369
2014	8	4	H	4	Mob	1166.96	1283.65
2014	8	4	H	4	Mob	1471.11	1618.22
2014	8	4	H	4	Mob	2132.14	2345.35
2014	8	4	H	4	Mob	4579.54	5037.5
2014	9	5	B	3	Cont	2006.7	2207.37
2014	9	5	B	3	Cont	2150.99	2366.09
2014	9	5	B	3	Cont	2034.72	2238.2
2014	9	5	B	3	Cont	1610.94	1772.03
2014	9	5	B	3	Cont	1546.86	1701.55
2014	9	5	B	3	Cont	2581.21	2839.34
2014	9	5	B	3	Cont	1019.57	1121.53
2014	9	5	B	3	Cont	281.721	309.893
2014	9	5	B	3	Cont	1419.37	1561.31
2014	9	5	H	2	Rot	2680.01	2948.01
2014	9	5	H	2	Rot	1525.79	1678.37
2014	9	5	H	2	Rot	2065.16	2271.67
2014	9	5	H	2	Rot	3512.28	3863.51
2014	9	5	H	2	Rot	1056.55	1162.21
2014	9	5	H	2	Rot	2427.83	2670.62
2014	9	5	H	2	Rot	2931.24	3224.37
2014	9	5	H	2	Rot	1906.16	2096.77
2014	9	5	H	3	Mob	1979.84	2177.83
2014	9	5	H	3	Mob	382.985	421.283
2014	9	5	H	3	Mob	2832.53	3115.78
2014	9	5	H	3	Mob	1497.35	1647.09
2014	9	5	H	3	Mob	1057.99	1163.79
2014	9	5	H	3	Mob	1666.27	1832.9
2014	9	5	H	3	Mob	1483.72	1632.09
2014	9	5	H	3	Mob	3001.85	3302.04
2014	9	5	H	3	Mob	1882.69	2070.96
2014	9	5	H	4	Mob	1043.07	1147.37
2014	9	5	H	4	Mob	1893.57	2082.93
2014	9	5	H	4	Mob	3353.67	3689.04
2014	9	5	H	4	Mob	265.844	292.429
2014	9	5	H	4	Mob	2483	2731.3
2014	9	5	H	4	Mob	1872.06	2059.27
2014	9	5	H	4	Mob	789.384	868.323
2014	9	5	H	4	Mob	1518.29	1670.12
2014	9	5	H	4	Mob	793.016	872.317
2014	9	5	K	1	Rot	2504.82	2755.3
2014	9	5	K	1	Rot	3623.79	3986.17
2014	9	5	K	1	Rot	2246.36	2470.99
2014	9	5	K	1	Rot	2205.62	2426.19
2014	9	5	K	1	Rot	639.467	703.413
2014	9	5	K	1	Rot	3643.41	4007.75
2014	9	5	K	1	Rot	2984.88	3283.37
2014	9	5	K	1	Rot	1432.51	1575.77
2014	9	5	K	2	Rot	1290.89	1419.98
2014	9	5	K	2	Rot	859.617	945.579
2014	9	5	K	2	Rot	3282.36	3610.6
2014	9	5	K	2	Rot	2796.24	3075.87
2014	9	5	K	2	Rot	1500.22	1650.24
2014	9	5	K	2	Rot	2097.09	2306.8
2014	9	5	K	2	Rot	1294.53	1423.98
2014	9	5	K	2	Rot	2281.08	2509.19
2014	9	5	K	3	Cont	2541.49	2795.64
2014	9	5	K	3	Cont	1896.84	2086.52
2014	9	5	K	3	Cont	522.566	574.823
2014	9	5	K	3	Cont	2612.87	2874.16
2014	9	5	K	3	Cont	2230.54	2453.6
2014	9	5	K	3	Cont	980.323	1078.35
2014	9	5	K	3	Cont	1274.85	1402.33
2014	9	5	K	3	Cont	1390.75	1529.82
2014	9	5	K	4	Mob	2237.84	2461.63
2014	9	5	K	4	Mob	2107.57	2318.33
2014	9	5	K	4	Mob	1333.04	1466.35
2014	9	5	K	4	Mob	969.585	1066.54
2014	9	5	K	4	Mob	1543.74	1698.11
2014	9	5	K	4	Mob	2274.31	2501.74
2014	9	5	K	4	Mob	1248.54	1373.4
2014	9	5	K	4	Mob	1026.22	1128.85
2014	9	5	B	4	Cont	3695.97	4065.57
2014	9	5	B	4	Cont	2935.22	3228.74
2014	9	5	B	4	Cont	841.763	925.939
2014	9	5	B	4	Cont	2068.78	2275.66
2014	9	5	B	4	Cont	1520.77	1672.84
2014	9	5	B	4	Cont	1401.27	1541.39
2014	9	5	B	4	Cont	969.009	1065.91
2014	9	5	B	4	Cont	2001.15	2201.26
2014	9	5	B	4	Cont	842.25	926.475
2014	10	6	H	2	Rot	2599.8	2859.77
2014	10	6	H	2	Rot	1354.15	1489.56
2014	10	6	H	2	Rot	2234.57	2458.03
2014	10	6	H	2	Rot	1168	1284.8
2014	10	6	H	2	Rot	876.334	963.968
2014	10	6	H	2	Rot	461.296	507.425
2014	10	6	H	2	Rot	2254.28	2479.71
2014	10	6	H	2	Rot	2150.08	2365.09
2014	10	6	H	3	Mob	549.595	604.554
2014	10	6	H	3	Mob	949.004	1043.9
2014	10	6	H	3	Mob	2028.53	2231.38
2014	10	6	H	3	Mob	2856.72	3142.39
2014	10	6	H	3	Mob	803.861	884.247
2014	10	6	H	3	Mob	1415.29	1556.82
2014	10	6	H	3	Mob	3094.32	3403.75
2014	10	6	H	3	Mob	2192.33	2411.56
2014	10	6	H	3	Mob	2122.22	2334.45
2014	10	6	H	4	Mob	170.515	187.566
2014	10	6	H	4	Mob	1338.62	1472.48
2014	10	6	H	4	Mob	3135.13	3448.64
2014	10	6	H	4	Mob	1467.34	1614.07
2014	10	6	H	4	Mob	647.297	712.027
2014	10	6	H	4	Mob	3038.94	3342.83
2014	10	6	H	4	Mob	2259.26	2485.19
2014	10	6	H	4	Mob	2004.89	2205.38
2014	10	6	H	4	Mob	3974.16	4371.58
2014	10	6	K	1	Rot	2628.65	2891.52
2014	10	6	K	1	Rot	2346.41	2581.05
2014	10	6	K	1	Rot	2609.58	2870.54
2014	10	6	K	1	Rot	3105.54	3416.1
2014	10	6	K	1	Rot	375.661	413.227
2014	10	6	K	1	Rot	1458.74	1604.61
2014	10	6	K	1	Rot	3498.44	3848.28
2014	10	6	K	1	Rot	136.923	150.615
2014	10	6	K	2	Rot	203.342	223.676
2014	10	6	K	2	Rot	1879.33	2067.26
2014	10	6	K	2	Rot	1130.05	1243.06
2014	10	6	K	2	Rot	2291.62	2520.78
2014	10	6	K	2	Rot	1086.05	1194.66
2014	10	6	K	2	Rot	1989.87	2188.86
2014	10	6	K	2	Rot	627.04	689.744
2014	10	6	K	2	Rot	524.953	577.449
2014	10	6	K	3	Cont	2128.65	2341.51
2014	10	6	K	3	Cont	1508.14	1658.96
2014	10	6	K	3	Cont	147.853	162.638
2014	10	6	K	3	Cont	1060.66	1166.73
2014	10	6	K	3	Cont	2123.29	2335.61
2014	10	6	K	3	Cont	2050.47	2255.52
2014	10	6	K	3	Cont	765.633	842.196
2014	10	6	K	3	Cont	1859.22	2045.14
2014	10	6	K	4	Mob	655.81	721.391
2014	10	6	K	4	Mob	1048.33	1153.17
2014	10	6	K	4	Mob	2913.22	3204.55
2014	10	6	K	4	Mob	1832.4	2015.63
2014	10	6	K	4	Mob	1945.56	2140.12
2014	10	6	K	4	Mob	1771.26	1948.39
2014	10	6	K	4	Mob	478.416	526.258
2014	10	6	K	4	Mob	2087.23	2295.96
2014	10	6	B	3	Cont	1091.12	1200.23
2014	10	6	B	3	Cont	2135.72	2349.3
2014	10	6	B	3	Cont	1636.28	1799.91
2014	10	6	B	3	Cont	2003.29	2203.62
2014	10	6	B	3	Cont	2420.58	2662.64
2014	10	6	B	3	Cont	700.208	770.229
2014	10	6	B	3	Cont	1723.25	1895.57
2014	10	6	B	3	Cont	576.73	634.403
2014	10	6	B	3	Cont	76.1273	83.74
2014	10	6	B	4	Cont	1688.28	1857.11
2014	10	6	B	4	Cont	106.88	117.568
2014	10	6	B	4	Cont	450.392	495.432
2014	10	6	B	4	Cont	1313.1	1444.41
2014	10	6	B	4	Cont	204.412	224.854
2014	10	6	B	4	Cont	508.113	558.925
2014	10	6	B	4	Cont	1456.91	1602.61
2014	10	6	B	4	Cont	1107.42	1218.16
2014	10	6	B	4	Cont	1340.51	1474.56
2014	11	7	B	3	Cont	298.424	328.266
2014	11	7	B	3	Cont	1037.33	1141.07
2014	11	7	B	3	Cont	2117.88	2329.67
2014	11	7	B	3	Cont	1904.17	2094.59
2014	11	7	B	3	Cont	729.414	802.356
2014	11	7	B	3	Cont	521.33	573.463
2014	11	7	B	3	Cont	2969.81	3266.79
2014	11	7	B	3	Cont	330.552	363.607
2014	11	7	B	4	Cont	526.327	578.959
2014	11	7	B	4	Cont	1692.1	1861.31
2014	11	7	B	4	Cont	436.901	480.591
2014	11	7	B	4	Cont	205.91	226.5
2014	11	7	B	4	Cont	225.764	248.341
2014	11	7	H	2	Rot	1346.22	1480.84
2014	11	7	H	2	Rot	1395.93	1535.53
2014	11	7	H	2	Rot	964.101	1060.51
2014	11	7	H	2	Rot	843.802	928.182
2014	11	7	H	2	Rot	324.711	357.182
2014	11	7	H	2	Rot	3569.71	3926.68
2014	11	7	H	2	Rot	1338.13	1471.94
2014	11	7	H	3	Mob	173.72	191.092
2014	11	7	H	3	Mob	1076.18	1183.79
2014	11	7	H	3	Mob	2094.98	2304.48
2014	11	7	H	3	Mob	1743.46	1917.81
2014	11	7	H	3	Mob	1211.65	1332.81
2014	11	7	H	3	Mob	315.538	347.092
2014	11	7	H	3	Mob	1417.18	1558.9
2014	11	7	H	3	Mob	655.352	720.887
2014	11	7	H	4	Mob	834.734	918.207
2014	11	7	H	4	Mob	1056.2	1161.82
2014	11	7	H	4	Mob	2383.22	2621.54
2014	11	7	H	4	Mob	1298.82	1428.71
2014	11	7	H	4	Mob	996.514	1096.17
2014	11	7	H	4	Mob	416.201	457.821
2014	11	7	H	4	Mob	3580.87	3938.95
2014	11	7	K	1	Rot	2146.45	2361.1
2014	11	7	K	1	Rot	1560.52	1716.58
2014	11	7	K	1	Rot	1284.7	1413.17
2014	11	7	K	1	Rot	2197.47	2417.22
2014	11	7	K	1	Rot	778.009	855.81
2014	11	7	K	1	Rot	1348.26	1483.09
2014	11	7	K	1	Rot	1063.59	1169.95
2014	11	7	K	2	Rot	173.216	190.537
2014	11	7	K	2	Rot	397.273	437
2014	11	7	K	2	Rot	2490.59	2739.65
2014	11	7	K	2	Rot	893.073	982.38
2014	11	7	K	2	Rot	303.662	334.029
2014	11	7	K	2	Rot	900.583	990.642
2014	11	7	K	2	Rot	385.564	424.121
2014	11	7	K	3	Cont	867.757	954.532
2014	11	7	K	3	Cont	1057.34	1163.07
2014	11	7	K	3	Cont	297.209	326.93
2014	11	7	K	3	Cont	1498.69	1648.56
2014	11	7	K	3	Cont	92.8163	102.098
2014	11	7	K	3	Cont	1351.43	1486.57
2014	11	7	K	3	Cont	703.476	773.824
2014	11	7	K	3	Cont	264.308	290.739
2014	11	7	K	4	Mob	147.076	161.784
2014	11	7	K	4	Mob	262.073	288.28
2014	11	7	K	4	Mob	2430.41	2673.45
2014	11	7	K	4	Mob	1299.51	1429.46
2014	11	7	K	4	Mob	1348.56	1483.42
2014	11	7	K	4	Mob	364.436	400.88
2014	11	7	K	4	Mob	1409.06	1549.97

## Sheet: Cattle data
COW ID	Year	Rep	RepII	Treat	Breed wt (kg	Breed BCS	BW (kg)	205 Wean Wt. kg
1	2014	B3	1	CONT	638.636	8	44.5455	134.441
2	2014	B3	1	CONT	613.636	7	42.2727	192.331
3	2014	B3	1	CONT	668.182	7	37.7273	209.545
4	2014	B3	1	CONT	631.818	6	41.8182	227.364
5	2014	B3	1	CONT	627.273	5	32.7273	169.839
6	2014	B3	1	CONT	604.545	6	35	203.264
7	2014	B3	1	CONT	729.545	7	39.0909	195.367
8	2014	B3	1	CONT	611.364	6	35.4545	188.227
9	2014	B4	2	CONT	738.636	6	45.9091	225.381
10	2014	B4	2	CONT	595.455	6	43.6364	197.545
11	2014	B4	2	CONT	561.818	5	40	163.068
12	2014	B4	2	CONT	579.545	5	33.6364	202.262
13	2014	B4	2	CONT	634.091	6	33.1818	217.881
14	2014	B4	2	CONT	734.091	8	35	201.437
15	2014	B4	2	CONT	695.455	8	37.2727	125.986
16	2014	B4	2	CONT	602.273	7	35.9091	184.537
56	2014	K3	3	CONT	640.909	6	33.6364	202.133
57	2014	K3	3	CONT	575	6	28.6364	208.994
58	2014	K3	3	CONT	638.636	7	35.9091	189.5
59	2014	K3	3	CONT	715.909	6	35.9091	201.968
60	2014	K3	3	CONT	727.273	8	35.4545	234.98
61	2014	K3	3	CONT	695.455	8	33.6364	214.762
62	2014	K3	3	CONT	640.909	7	45.4545	196.364
63	2014	K3	3	CONT	522.727	6	35	185.907
1	2015	B3	1	CONT	654.545	9	39.0909	147.714
2	2015	B3	1	CONT	702.273	8	44.0909	221.66
3	2015	B3	1	CONT	729.545	8	35.4545	208.012
4	2015	B3	1	CONT	720.455	8	37.2727	246.364
5	2015	B3	1	CONT	711.364	7	39.5455	213.313
6	2015	B3	1	CONT	804.545	8	40	234.713
7	2015	B3	1	CONT	709.091	7	39.5455	227.285
8	2015	B4	2	CONT	829.545	7	45.9091	245
9	2015	B4	2	CONT	693.182	7	39.5455	202.395
10	2015	B4	2	CONT	618.182	7	40	205.284
11	2015	B4	2	CONT	611.364	6	37.2727	199.216
12	2015	B4	2	CONT	709.091	7	39.5455	239.413
13	2015	B4	2	CONT	759.091	8	29.0909	169.072
14	2015	B4	2	CONT	704.545	8	43.6364	136.861
15	2015	B4	2	CONT	625	8	41.8182	200.341
55	2015	K3	3	CONT	677.273	7	44.5455	232.266
56	2015	K3	3	CONT	677.273	7	27.2727	207.362
57	2015	K3	3	CONT	729.545	8	32.2727	183.258
58	2015	K3	3	CONT	811.364	8	48.6364	179.576
59	2015	K3	3	CONT	784.091	8	36.3636	221.693
60	2015	K3	3	CONT	793.182	8	39.5455	194.537
61	2015	K3	3	CONT	718.182	8	48.1818	213.373
62	2015	K3	3	CONT	609.091	8	28.6364	185.087
1	2016	B3	1	CONT	722.727	8	38.6364	243.811
2	2016	B3	1	CONT	738.636	8	40.4545	237.322
3	2016	B3	1	CONT	770.455	8	41.3636	265.909
4	2016	B3	1	CONT	815.909	9	39.0909	225.509
5	2016	B3	1	CONT	675	8	28.6364	238.636
6	2016	B3	1	CONT	763.636	8	30	199.739
7	2016	B3	1	CONT	695.455	8	33.6364	237.93
8	2016	B3	1	CONT	500	6	27.2727	190.78
9	2016	B4	2	CONT	856.818	8	45	248.634
10	2016	B4	2	CONT	747.727	8	41.8182	233.611
11	2016	B4	2	CONT	686.364	8	37.7273	225.717
12	2016	B4	2	CONT	797.727	8	38.1818	235.695
13	2016	B4	2	CONT	702.273	8	40.4545	252.273
14	2016	B4	2	CONT	779.545	8	33.6364	225.154
15	2016	B4	2	CONT	722.727	8	30.9091	248.177
16	2016	B4	2	CONT	661.364	8	34.0909	246.496
57	2016	K3	3	CONT	777.273	8	30.9091	188.097
58	2016	K3	3	CONT	827.273	8	31.3636	216.436
59	2016	K3	3	CONT	759.091	9	43.1818	254.578
60	2016	K3	3	CONT	588.636	7	31.3636	206.498
61	2016	K3	3	CONT	543.636	7	28.1818	225.787
62	2016	K3	3	CONT	460	4	31.8182	204.028
63	2016	K3	3	CONT	754.545	8	49.0909	213.36
64	2016	K3	3	CONT	681.818	8	37.2727	242.891
25	2014	H3	1	MOB	584.091	6	45.4545	197.115
26	2014	H3	1	MOB	588.636	7	26.8182	170.993
27	2014	H3	1	MOB	647.727	6	35.9091	202.429
28	2014	H3	1	MOB	711.364	7	26.8182	140.705
29	2014	H3	1	MOB	718.182	6	36.8182	196.667
30	2014	H3	1	MOB	519.091	4	35	173.721
31	2014	H3	1	MOB	650	6	36.8182	145.85
32	2014	H3	1	MOB	681.818	6	40.9091	179.055
33	2014	H4	2	MOB	609.091	6	41.8182	225.113
34	2014	H4	2	MOB	536.364	5	30.9091	171.747
35	2014	H4	2	MOB	738.636	7	33.1818	241.633
36	2014	H4	2	MOB	532.727	4	41.8182	173.328
37	2014	H4	2	MOB	711.364	6	38.6364	214.587
38	2014	H4	2	MOB	606.818	5	35.9091	187.754
39	2014	H4	2	MOB	684.091	7	34.0909	177.092
40	2014	H4	2	MOB	566.364	5	35	185.032
64	2014	K4	3	MOB	524.545	4	33.6364	167.727
65	2014	K4	3	MOB	556.364	5	35.9091	172.245
66	2014	K4	3	MOB	495.455	5	26.3636	206.075
67	2014	K4	3	MOB	706.818	6	42.7273	182.762
68	2014	K4	3	MOB	734.091	7	34.0909	209.769
69	2014	K4	3	MOB	688.636	6	35.4545	154.199
70	2014	K4	3	MOB	695.455	7	40.4545	200.318
71	2014	K4	3	MOB	532.727	5	35.9091	216.818
24	2015	H3	1	MOB	634.091	7	36.3636	122.852
25	2015	H3	1	MOB	590.909	6	34.5455	212.473
26	2015	H3	1	MOB	565.455	6	38.6364	201.291
27	2015	H3	1	MOB	629.545	6	48.1818	206.462
28	2015	H3	1	MOB	738.636	8	25.9091	105.915
29	2015	H3	1	MOB	557.273	5	35	191.221
30	2015	H3	1	MOB	643.182	7	34.0909	140.019
31	2015	H3	1	MOB	695.455	6	49.0909	180.882
32	2015	H4	1	MOB	629.545	6	42.7273	222.312
33	2015	H4	2	MOB	541.818	5	39.0909	206.267
34	2015	H4	2	MOB	572.727	7	40.9091	195.585
35	2015	H4	2	MOB	602.273	5	37.2727	149.286
36	2015	H4	2	MOB	693.182	6	38.6364	185.463
37	2015	H4	2	MOB	636.364	6	31.3636	159.809
38	2015	H4	2	MOB	663.636	8	31.8182	151.679
39	2015	H4	2	MOB	602.273	5	36.3636	178.684
63	2015	K4	3	MOB	588.636	6	36.3636	184.987
64	2015	K4	3	MOB	604.545	6	45.9091	202.509
65	2015	K4	3	MOB	535.455	5	32.2727	202.429
66	2015	K4	3	MOB	715.909	6	45.9091	181.244
67	2015	K4	3	MOB	509.091	5	41.3636	202.463
68	2015	K4	3	MOB	734.091	8	38.1818	209.091
69	2015	K4	3	MOB	526.364	4	41.3636	196.003
25	2016	H3	1	MOB	590.909	8	30	199.07
26	2016	H3	1	MOB	568.182	6	22.7273	164.412
27	2016	H3	1	MOB	627.273	6	46.3636	243.983
28	2016	H3	1	MOB	631.818	5	46.3636	251.818
29	2016	H3	1	MOB	560.909	6	36.3636	198.24
30	2016	H3	1	MOB	590.909	6	34.0909	218.275
31	2016	H3	1	MOB	627.273	7	35	165.409
32	2016	H3	1	MOB	584.091	6	47.2727	243.706
33	2016	H4	2	MOB	636.364	7	37.7273	230.757
34	2016	H4	2	MOB	549.091	6	34.0909	197.404
35	2016	H4	2	MOB	556.364	7	43.6364	243.358
36	2016	H4	2	MOB	638.636	5	47.2727	224.545
37	2016	H4	2	MOB	640.909	5	30.9091	181.926
38	2016	H4	2	MOB	634.091	7	40.4545	205.535
39	2016	H4	2	MOB	536.364	6	32.2727	201.364
40	2016	H4	2	MOB	618.182	6	37.2727	221.422
65	2016	K4	3	MOB	586.364	6	38.1818	178.489
66	2016	K4	3	MOB	575	6	44.5455	230.267
67	2016	K4	3	MOB	529.091	7	33.1818	185.905
68	2016	K4	3	MOB	729.545	7	46.8182	155.596
69	2016	K4	3	MOB	638.636	8	41.3636	179.808
70	2016	K4	3	MOB	750	7	37.7273	186.803
71	2016	K4	3	MOB	743.182	8	32.7273	143.224
72	2016	K4	3	MOB	588.636	6	37.2727	214.041
17	2014	H2	1	ROT	572.727	6	39.0909	200
18	2014	H2	1	ROT	686.364	6	30.9091	204.113
19	2014	H2	1	ROT	636.364	7	27.2727	208.34
20	2014	H2	1	ROT	584.091	7	34.0909	169.867
21	2014	H2	1	ROT	638.636	6	28.6364	182.847
22	2014	H2	1	ROT	615.909	7	30.4545	172.988
23	2014	H2	1	ROT	584.091	4	34.0909	179.34
24	2014	H2	1	ROT	725	6	42.2727	206.918
41	2014	K1	2	ROT	622.727	7	33.1818	212.795
42	2014	K1	2	ROT	590.909	6	40.4545	224.651
43	2014	K1	2	ROT	542.727	4	30.4545	199.293
44	2014	K1	2	ROT	562.727	5	29.5455	177.228
45	2014	K1	2	ROT	713.636	5	35.4545	198.968
46	2014	K1	2	ROT	615.909	7	32.7273	173.998
47	2014	K1	2	ROT	665.909	7	37.2727	192.39
48	2014	K1	2	ROT	722.727	7	40	208.871
49	2014	K2	3	ROT	521.818	7	28.6364	177.852
50	2014	K2	3	ROT	727.273	7	32.7273	199.427
51	2014	K2	3	ROT	586.364	5	31.3636	210.425
52	2014	K2	3	ROT	550	6	31.8182	205.738
53	2014	K2	3	ROT	541.818	6	24.0909	159.545
54	2014	K2	3	ROT	620.455	7	30.4545	210.538
55	2014	K2	3	ROT	604.545	5	30.9091	189.5
16	2015	H2	1	ROT	745.455	8	38.1818	180.909
17	2015	H2	1	ROT	602.273	6	43.6364	214.809
18	2015	H2	1	ROT	686.364	8	36.3636	167.457
19	2015	H2	1	ROT	638.636	7	37.7273	200.185
20	2015	H2	1	ROT	700	7	20.9091	125.437
21	2015	H2	1	ROT	606.818	8	33.6364	205.362
22	2015	H2	1	ROT	613.636	5	36.8182	205.184
23	2015	H2	1	ROT	747.727	7	34.5455	191.714
40	2015	K1	2	ROT	661.364	8	37.2727	195.988
41	2015	K1	2	ROT	611.364	6	36.8182	198.459
42	2015	K1	2	ROT	625	6	32.7273	212.347
43	2015	K1	2	ROT	625	7	43.1818	230.889
44	2015	K1	2	ROT	822.727	7	35	180.287
45	2015	K1	2	ROT	650	7	40.9091	185.45
46	2015	K1	2	ROT	675	8	33.6364	185.476
47	2015	K2	3	ROT	613.636	6	23.6364	182.599
48	2015	K2	3	ROT	615.909	7	32.7273	164.071
49	2015	K2	3	ROT	743.182	7	40.4545	194.715
50	2015	K2	3	ROT	650	6	35.9091	214.934
51	2015	K2	3	ROT	609.091	6	33.6364	185.92
52	2015	K2	3	ROT	661.364	7	35.4545	212.223
53	2015	K2	3	ROT	688.636	6	35.9091	207.419
54	2015	K2	3	ROT	523.636	4	30.4545	201.291
17	2016	H2	1	ROT	620.455	8	35.9091	214.861
18	2016	H2	1	ROT	553.636	6	40.9091	240.14
19	2016	H2	1	ROT	650	8	36.8182	228.404
20	2016	H2	1	ROT	597.727	7	38.6364	197.896
21	2016	H2	1	ROT	770.455	8	27.7273	185.081
22	2016	H2	1	ROT	542.727	5	33.1818	199.925
23	2016	H2	1	ROT	545.455	5	31.3636	211.242
24	2016	H2	1	ROT	586.364	7	30	184.993
41	2016	K1	2	ROT	679.545	8	36.8182	195.682
42	2016	K1	2	ROT	532.727	6	34.5455	164.683
43	2016	K1	2	ROT	672.727	7	31.3636	242.81
44	2016	K1	2	ROT	679.545	7	21.3636	173.352
45	2016	K1	2	ROT	827.273	8	27.7273	212.339
46	2016	K1	2	ROT	650	7	42.2727	202.939
47	2016	K1	2	ROT	609.091	7	36.3636	206.03
48	2016	K1	2	ROT	506.364	6	33.1818	176.349
49	2016	K2	3	ROT	602.273	7	37.2727	222.923
50	2016	K2	3	ROT	638.636	7	38.1818	194.952
51	2016	K2	3	ROT	743.182	8	39.5455	167.284
52	2016	K2	3	ROT	640.909	8	29.0909	142.41
53	2016	K2	3	ROT	659.091	6	25	209.765
54	2016	K2	3	ROT	611.364	7	21.8182	164.439
55	2016	K2	3	ROT	720.455	7	28.6364	162.858
56	2016	K2	3	ROT	636.364	7	22.7273	203.066

## Sheet: Nutritive Value data
Year	MONTH	BLOCK	REP	TREATMENT	ADF mg kg	CP mg kg	NDF mg kg
2014	5	B	1	Cont	281.854	223.91	547.86
2014	5	B	1	Cont	321.578	168.298	603.846
2014	5	B	1	Cont	317.763	159.51	594.25
2014	5	B	1	Cont	402.52	146.444	695.257
2014	5	H	1	Rot	365.799	136.982	663.624
2014	5	H	1	Rot	294.096	248.542	559.29
2014	5	H	1	Rot	363.11	185.992	660.163
2014	5	H	1	Rot	465.386	129.314	788.625
2014	5	H	1	Rot	378.966	150.594	676.367
2014	5	H	1	Rot	372.08	133.531	685.641
2014	5	H	1	Rot	357.807	151.09	668.944
2014	5	H	1	Rot	378.432	139.084	688.204
2014	5	H	2	Mob	279.297	224.975	521.649
2014	5	H	2	Mob	345.048	184.16	640.702
2014	5	H	2	Mob	465.801	139.043	777.532
2014	5	H	2	Mob	369.627	150.535	650.811
2014	5	H	2	Mob	371.259	151.556	702.715
2014	5	H	2	Mob	419.961	135.381	734.544
2014	5	H	2	Mob	363.124	158.995	670.849
2014	5	H	2	Mob	383.208	138.452	688.493
2014	5	H	2	Mob	307.955	179.795	568.696
2014	5	H	3	Mob	390.56	240.188	732.911
2014	5	H	3	Mob	346.912	189.104	651.468
2014	5	H	3	Mob	358.94	153.877	649.2
2014	5	H	3	Mob	363.227	136.668	617.831
2014	5	H	3	Mob	396.75	134.34	715.638
2014	5	H	3	Mob	357.816	154.443	663.374
2014	5	H	3	Mob	397.307	119.174	721.243
2014	5	H	3	Mob	409.109	111.448	734.616
2014	5	H	3	Mob	364.136	139.842	675.41
2014	5	K	2	Rot	378.401	155.956	690.646
2014	5	K	2	Rot	426.292	154.405	763.694
2014	5	K	2	Rot	397.262	156.974	714.124
2014	5	K	2	Rot	389.26	148.121	715.696
2014	5	K	2	Rot	256.919	219.849	523.022
2014	5	K	2	Rot	361.291	150.892	663.349
2014	5	K	2	Rot	360.34	148.901	656.519
2014	5	K	2	Rot	370.055	131.656	687.254
2014	5	K	3	Rot	358.613	240.819	664.411
2014	5	K	3	Rot	318.941	167.078	603.152
2014	5	K	3	Rot	404.768	153.516	716.68
2014	5	K	3	Rot	312.182	176.416	593.583
2014	5	K	3	Rot	342.808	173.894	640.023
2014	5	K	3	Rot	354.846	166.738	641.78
2014	5	K	3	Rot	367.376	170.5	670.909
2014	5	K	3	Rot	324.259	158.323	610.621
2014	5	K	3	Cont	333.158	154.56	615.967
2014	5	K	3	Cont	363.651	210.244	643.781
2014	5	K	3	Cont	382.974	154.329	701.445
2014	5	K	3	Cont	366.257	143.122	670.445
2014	5	K	3	Cont	371.223	160.379	685.256
2014	5	K	3	Cont	350.365	145.938	631.775
2014	5	K	3	Cont	333.407	133.419	625.845
2014	5	K	3	Cont	373.182	149.239	669.625
2014	5	K	3	Cont	359.385	151.326	663.841
2014	5	K	1	Mob	261.599	219.627	501.575
2014	5	K	1	Mob	345.833	166.444	647.607
2014	5	K	1	Mob	348.632	148.001	630.737
2014	5	K	1	Mob	315.044	172.952	575.023
2014	5	K	1	Mob	356.834	137.151	657.964
2014	5	K	1	Mob	331.716	151.967	622.567
2014	5	K	1	Mob	314.416	157.548	598.736
2014	5	K	1	Mob	335.113	187.037	639.795
2014	5	K	1	Mob	329.448	163.855	618.068
2014	5	B	1	Cont	351.147	164.674	648.046
2014	5	B	1	Cont	400.396	143.706	723.415
2014	5	B	1	Cont	383.739	129.89	675.449
2014	5	B	1	Cont	352.452	148.089	639.648
2014	5	B	1	Cont	350.885	142.62	637.157
2014	5	B	2	Cont	370.033	142.164	682.71
2014	5	B	2	Cont	384.562	157.557	698.854
2014	5	B	2	Cont	455.238	161.464	790.335
2014	5	B	2	Cont	359.26	150.533	668.365
2014	5	B	2	Cont	385.103	149.089	708.088
2014	5	B	2	Cont	379.551	144.969	686.979
2014	5	B	2	Cont	256.389	225.052	520.035
2014	5	B	2	Cont	295.514	194.508	579.824
2014	5	B	2	Cont	331.531	158.264	618.311
2014	6	H	1	Rot	441.835	111.671	772.453
2014	6	H	1	Rot	433.728	107.26	757.162
2014	6	H	1	Rot	467.648	100.05	796.928
2014	6	H	1	Rot	442.43	90.9716	758.175
2014	6	H	1	Rot	465.338	78.8127	803.06
2014	6	H	1	Rot	524.156	46.5175	881.049
2014	6	H	1	Rot	470.153	86.9967	798.725
2014	6	H	1	Rot	505.386	61.6609	854.769
2014	6	H	2	Mob	457.997	115.236	783.069
2014	6	H	2	Mob	419.082	105.803	735.905
2014	6	H	2	Mob	436.601	115.786	740.555
2014	6	H	2	Mob	470.599	97.5813	809.695
2014	6	H	2	Mob	461.865	92.6373	787.417
2014	6	H	2	Mob	447.696	93.3746	761.144
2014	6	H	2	Mob	483.779	73.7064	821.68
2014	6	H	2	Mob	502.291	58.8822	845.347
2014	6	H	2	Mob	440.399	88.2341	752.187
2014	6	H	3	Mob	485.116	85.0412	814.672
2014	6	H	3	Mob	481.644	82.152	828.22
2014	6	H	3	Mob	514.656	72.6252	867.456
2014	6	H	3	Mob	483.438	99.5911	826.984
2014	6	H	3	Mob	474.372	90.1348	775.541
2014	6	H	3	Mob	490.086	82.1016	798.987
2014	6	H	3	Mob	394.182	106.392	691.63
2014	6	H	3	Mob	456.021	94.5375	771.288
2014	6	H	3	Mob	489.882	84.911	832.304
2014	6	K	2	Rot	482.97	67.6096	823.224
2014	6	K	2	Rot	428.209	98.8916	730.507
2014	6	K	2	Rot	479.154	88.4452	810.874
2014	6	K	2	Rot	472.432	97.6668	804.656
2014	6	K	2	Rot	393.477	135.515	698.885
2014	6	K	2	Rot	505.393	63.4376	848.005
2014	6	K	2	Rot	482.017	79.9454	816.428
2014	6	K	2	Rot	479.735	91.4531	802.082
2014	6	K	3	Rot	433.577	109.965	732.141
2014	6	K	3	Rot	451.533	91.5629	775.444
2014	6	K	3	Rot	470.848	87.8626	767.654
2014	6	K	3	Rot	481.687	73.196	823.262
2014	6	K	3	Rot	450.442	87.8961	753.234
2014	6	K	3	Rot	500.256	62.5555	835.72
2014	6	K	3	Rot	488.355	68.1518	815.177
2014	6	K	3	Rot	457.538	81.6118	755.223
2014	6	K	3	Cont	490.762	61.6432	829.531
2014	6	K	3	Cont	433.547	109.133	742.801
2014	6	K	3	Cont	468.137	83.5176	782.217
2014	6	K	3	Cont	464.431	88.3433	786.366
2014	6	K	3	Cont	439.067	108.865	756.186
2014	6	K	3	Cont	472.782	79.2352	809.446
2014	6	K	3	Cont	488.822	64.4537	821.381
2014	6	K	3	Cont	476.957	75.8038	808.4
2014	6	K	1	Mob	438.265	111.441	766.86
2014	6	K	1	Mob	422.794	110.909	704.073
2014	6	K	1	Mob	492.184	77.4953	840.323
2014	6	K	1	Mob	428.814	93.3736	790.704
2014	6	K	1	Mob	452.339	85.3582	779.165
2014	6	K	1	Mob	492.147	71.7938	818.777
2014	6	K	1	Mob	481.829	84.96	796.995
2014	6	K	1	Mob	510.798	69.0907	848.957
2014	6	K	1	Mob	487.758	69.5766	835.284
2014	6	B	1	Cont	447.369	85.3694	773.004
2014	6	B	1	Cont	444.067	90.5508	763.294
2014	6	B	1	Cont	460.772	79.9225	780.138
2014	6	B	1	Cont	461.899	86.3515	787.179
2014	6	B	1	Cont	481.863	82.9542	820.655
2014	6	B	1	Cont	469.681	77.8677	750.73
2014	6	B	1	Cont	451.745	74.5369	750.687
2014	6	B	1	Cont	419.398	90.7821	735.782
2014	6	B	1	Cont	473.028	97.7816	820.719
2014	6	B	2	Cont	462.7	89.0315	798.391
2014	6	B	2	Cont	451.889	104.156	787.021
2014	6	B	2	Cont	459.777	98.0754	798.831
2014	6	B	2	Cont	467.449	88.8563	811.062
2014	6	B	2	Cont	394.957	144.986	715.48
2014	6	B	2	Cont	493.433	65.6395	854.285
2014	6	B	2	Cont	500.302	72.2908	823.152
2014	6	B	2	Cont	420.764	106.829	742.414
2014	6	B	2	Cont	459.996	96.8462	784.827
2014	6	K	3	Cont	487.084	65.1972	820.578
2014	7	B	1	Cont	490.582	63.6673	806.375
2014	7	B	1	Cont	565.564	38.61	921.116
2014	7	B	1	Cont	464.043	80.3354	764.52
2014	7	B	1	Cont	477.747	76.142	781.377
2014	7	B	1	Cont	444.398	88.8736	774.546
2014	7	B	1	Cont	459.418	69.8268	795.724
2014	7	B	1	Cont	479.207	78.8829	804.966
2014	7	B	1	Cont	506.558	61.3826	826.365
2014	7	B	1	Cont	461.437	82.8759	790.756
2014	7	B	2	Cont	471.799	72.1282	802.524
2014	7	B	2	Cont	478.6	74.7304	833.268
2014	7	B	2	Cont	454.832	97.4484	775.998
2014	7	B	2	Cont	466.237	72.5548	798.533
2014	7	B	2	Cont	453.398	82.8408	776.136
2014	7	B	2	Cont	454.439	90.0303	784.016
2014	7	B	2	Cont	498	68.9455	790.392
2014	7	B	2	Cont	513.24	58.1117	849.162
2014	7	B	2	Cont	475.489	74.2829	807.214
2014	7	K	2	Rot	480.722	91.7857	795.506
2014	7	K	2	Rot	505.296	70.7373	828.729
2014	7	K	2	Rot	486.04	75.4786	810.707
2014	7	K	2	Rot	472.704	94.264	811.272
2014	7	K	2	Rot	491.871	95.6019	791.858
2014	7	K	2	Rot	472.745	80.3157	795.105
2014	7	K	2	Rot	499.844	78.7426	808.904
2014	7	K	2	Rot	497.15	65.7392	826.739
2014	7	K	3	Rot	528.261	59.5176	880.208
2014	7	K	3	Rot	481.743	70.6976	797.998
2014	7	K	3	Rot	496.094	73.7331	813.756
2014	7	K	3	Rot	475.393	77.1031	792.268
2014	7	K	3	Rot	470.753	84.8289	790.398
2014	7	K	3	Rot	499.125	77.5793	814.248
2014	7	K	3	Rot	471.633	82.6592	769.878
2014	7	K	3	Rot	515.894	49.7094	852.375
2014	7	K	3	Cont	506.21	66.1437	830.665
2014	7	K	3	Cont	477.658	73.253	775.388
2014	7	K	3	Cont	471.18	90.4924	807.424
2014	7	K	3	Cont	446.471	86.7671	751.984
2014	7	K	3	Cont	491.196	68.8814	808.722
2014	7	K	3	Cont	445.24	76.5245	749.822
2014	7	K	3	Cont	478.549	67.714	805.325
2014	7	K	3	Cont	467.808	93.6371	781.586
2014	7	K	3	Cont	546.729	42.2705	906.003
2014	7	K	1	Mob	466.037	105.27	713.721
2014	7	K	1	Mob	476.549	90.6997	820.212
2014	7	K	1	Mob	370.998	139.85	666.997
2014	7	K	1	Mob	451.577	79.0135	790.544
2014	7	K	1	Mob	470.508	84.1722	793.037
2014	7	K	1	Mob	486.319	76.7445	789.537
2014	7	K	1	Mob	482.839	81.0605	801.044
2014	7	K	1	Mob	504.873	66.4111	837.053
2014	7	K	1	Mob	495.866	72.36	821.263
2014	7	H	1	Rot	480.667	66.5531	784.118
2014	7	H	1	Rot	516.384	54.2059	824.887
2014	7	H	1	Rot	473.526	79.9172	755.961
2014	7	H	1	Rot	452.673	77.7785	774.833
2014	7	H	1	Rot	439.352	96.4279	752.315
2014	7	H	1	Rot	464.247	75.9957	784.589
2014	7	H	1	Rot	452.981	80.9512	778.094
2014	7	H	1	Rot	494.867	73.8705	816.961
2014	7	H	2	Mob	487.788	70.5099	800.091
2014	7	H	2	Mob	424.352	98.9389	716.446
2014	7	H	2	Mob	442.154	90.6178	732.88
2014	7	H	2	Mob	505.439	83.8583	823.408
2014	7	H	2	Mob	440.437	88.9525	760.368
2014	7	H	2	Mob	448.833	87.7431	736.067
2014	7	H	2	Mob	453.995	78.2791	781.792
2014	7	H	2	Mob	512.638	73.986	850.199
2014	7	H	2	Mob	458.314	95.5326	779.213
2014	7	H	3	Mob	527.405	62.6046	846.893
2014	7	H	3	Mob	436.989	92.2222	740.492
2014	7	H	3	Mob	391.982	106.274	682.15
2014	7	H	3	Mob	494.751	82.1319	815.674
2014	7	H	3	Mob	430.309	101.705	749.469
2014	7	H	3	Mob	461.479	85.1093	799.246
2014	7	H	3	Mob	509.922	74.3829	853.796
2014	7	H	3	Mob	493.022	71.9304	831.762
2014	7	H	3	Mob	476.929	75.9915	812.585
2014	8	K	2	Rot	512.929	78.1447	840.74
2014	8	K	2	Rot	503.168	91.5272	826.447
2014	8	K	2	Rot	500.866	82.2565	815.968
2014	8	K	2	Rot	493.655	86.6384	823.449
2014	8	K	2	Rot	601.11	40.0124	954.028
2014	8	K	2	Rot	496.573	89.6944	834.412
2014	8	K	2	Rot	488.101	82.2033	818.545
2014	8	K	2	Rot	518.134	74.9539	842.153
2014	8	K	3	Rot	536.056	86.3461	846.017
2014	8	K	3	Rot	509.205	76.9216	827.756
2014	8	K	3	Rot	547.855	59.4081	867.886
2014	8	K	3	Rot	482.029	95.1849	800.658
2014	8	K	3	Rot	475.496	94.0774	798.567
2014	8	K	3	Rot	478.366	91.8364	787.759
2014	8	K	3	Rot	480.239	88.6846	784.555
2014	8	K	3	Rot	527.434	70.9216	842.085
2014	8	K	3	Cont	509.237	80.1848	837.922
2014	8	K	3	Cont	531.072	76.0128	848.835
2014	8	K	3	Cont	464.1	71.8277	799.869
2014	8	K	3	Cont	516.969	68.7757	843.679
2014	8	K	3	Cont	523.474	59.5486	851.828
2014	8	K	3	Cont	506.02	73.5555	799.995
2014	8	K	3	Cont	471.271	97.8245	770.341
2014	8	H	1	Rot	485.619	71.7656	803.537
2014	8	H	1	Rot	511.909	77.6485	821.497
2014	8	H	1	Rot	444.988	82.996	732.901
2014	8	H	1	Rot	445.724	100.203	756.122
2014	8	H	1	Rot	470.701	84.779	807.652
2014	8	H	1	Rot	488.41	67.6224	804.756
2014	8	H	1	Rot	515.244	59.6616	837.567
2014	8	H	1	Rot	569.425	40.0067	907.369
2014	8	H	2	Mob	557.625	55.012	892.009
2014	8	H	2	Mob	461.616	94.4781	783.288
2014	8	H	2	Mob	437.726	82.4306	733.824
2014	8	H	2	Mob	516.322	85.2086	817.235
2014	8	H	2	Mob	496.758	72.3724	797.325
2014	8	H	2	Mob	490.441	70.8446	798.766
2014	8	H	2	Mob	481.708	76.4255	798.333
2014	8	H	2	Mob	453.964	104.068	762.925
2014	8	H	2	Mob	491.243	71.8823	823.722
2014	8	K	3	Cont	485.133	72.5753	808.514
2014	8	K	1	Mob	544.639	66.021	836.097
2014	8	K	1	Mob	433.866	84.362	734.614
2014	8	K	1	Mob	493.504	91.9156	817.037
2014	8	K	1	Mob	461.643	98.5372	791.278
2014	8	K	1	Mob	494.297	106.279	809.875
2014	8	K	1	Mob	561.513	70.2586	897.111
2014	8	K	1	Mob	502.406	71.828	814.045
2014	8	K	1	Mob	468.428	90.1344	781.927
2014	8	K	1	Mob	492.448	87.7028	806.071
2014	8	B	1	Cont	493.864	69.3527	807.914
2014	8	B	1	Cont	483.422	75.271	786.003
2014	8	B	1	Cont	458.532	93.268	756.01
2014	8	B	1	Cont	487.965	68.048	797.112
2014	8	B	1	Cont	417.709	115.795	730.106
2014	8	B	1	Cont	449.97	96.9602	745.119
2014	8	B	1	Cont	487.575	66.8773	798.335
2014	8	B	1	Cont	541.033	67.2204	866.753
2014	8	B	1	Cont	442.158	91.4788	753.673
2014	8	B	2	Cont	492.803	70.8493	810.972
2014	8	B	2	Cont	478.735	102.134	799.956
2014	8	B	2	Cont	449.134	120.96	770.712
2014	8	B	2	Cont	465.524	86.6087	792.133
2014	8	B	2	Cont	472.544	80.6236	815.636
2014	8	B	2	Cont	494.823	76.5868	836.152
2014	8	B	2	Cont	512.105	65.8892	842.72
2014	8	B	2	Cont	496.33	78.0672	794.165
2014	8	B	2	Cont	483.174	72.6061	791.341
2014	8	H	3	Mob	476.417	104.189	804.906
2014	8	H	3	Mob	454.15	86.7973	789.949
2014	8	H	3	Mob	470.904	79.4456	809.124
2014	8	H	3	Mob	501.007	84.8119	839.282
2014	8	H	3	Mob	491.471	80.2313	791.111
2014	8	H	3	Mob	559.564	61.3423	903.333
2014	8	H	3	Mob	537.579	58.8926	872.642
2014	8	H	3	Mob	494.94	79.0798	824.596
2014	8	H	3	Mob	491.518	77.8795	825.262
2014	9	B	1	Cont	384.306	130.218	689.276
2014	9	B	1	Cont	431.85	118.872	754.81
2014	9	B	1	Cont	444.34	115.107	772.851
2014	9	B	1	Cont	434.89	134.539	762.101
2014	9	B	1	Cont	446.176	106.238	784.414
2014	9	B	1	Cont	426.269	120.165	748.382
2014	9	B	1	Cont	411.577	129.747	733.874
2014	9	B	1	Cont	421.498	145.98	710.095
2014	9	B	1	Cont	483.124	80.0912	812.923
2014	9	H	1	Rot	477.591	100.895	797.144
2014	9	H	1	Rot	472.413	110.251	790.706
2014	9	H	1	Rot	461.193	124.347	762.411
2014	9	H	1	Rot	439.116	120.05	764.844
2014	9	H	1	Rot	420.297	123.364	734.519
2014	9	H	1	Rot	451.811	132.68	772.235
2014	9	H	1	Rot	463.501	114.46	768.894
2014	9	H	1	Rot	457.83	108	789.181
2014	9	H	2	Mob	410.178	133.484	729.283
2014	9	H	2	Mob	367.011	171.004	663.673
2014	9	H	2	Mob	404.697	130.871	727.594
2014	9	H	2	Mob	428.208	130.792	742.472
2014	9	H	2	Mob	415.187	166.956	736.315
2014	9	H	2	Mob	432.302	137.094	759.484
2014	9	H	2	Mob	412.451	137.629	740.757
2014	9	H	2	Mob	455.7	117.824	786.434
2014	9	H	2	Mob	404.392	161.92	710.598
2014	9	H	3	Mob	406.703	156.561	707.152
2014	9	H	3	Mob	350.14	169.982	656.381
2014	9	H	3	Mob	345.015	152.73	677.71
2014	9	H	3	Mob	415.302	159.898	737.672
2014	9	H	3	Mob	416.024	141.831	737.775
2014	9	H	3	Mob	366.695	163.481	683.415
2014	9	H	3	Mob	433.889	124.689	757.378
2014	9	H	3	Mob	466.341	113.163	803.237
2014	9	H	3	Mob	433.231	123.951	758.867
2014	9	K	2	Rot	432.696	111.508	744.48
2014	9	K	2	Rot	428.066	121.819	740.28
2014	9	K	2	Rot	430.158	110.087	759.73
2014	9	K	2	Rot	439.818	119.301	765.283
2014	9	K	2	Rot	435.054	137.32	747.647
2014	9	K	2	Rot	409.206	136.694	731.871
2014	9	K	2	Rot	397.261	152.875	720.156
2014	9	K	2	Rot	534.834	98.2525	867.374
2014	9	K	3	Rot	442.271	134.316	762.939
2014	9	K	3	Rot	398.166	141.428	718.325
2014	9	K	3	Rot	489.044	98.4786	825.278
2014	9	K	3	Rot	436.588	127.108	763.327
2014	9	K	3	Rot	399.867	140.268	725.36
2014	9	K	3	Rot	434.566	123.926	755.868
2014	9	K	3	Rot	383.466	163.088	661.786
2014	9	K	3	Rot	446.349	117.139	753.557
2014	9	K	3	Cont	436.762	101.412	774.397
2014	9	K	3	Cont	466.235	93.1164	787.846
2014	9	K	3	Cont	434.173	136.228	731.603
2014	9	K	3	Cont	432.903	132.893	766.91
2014	9	K	3	Cont	462.5	108.199	780.078
2014	9	K	3	Cont	450.305	104.218	780.264
2014	9	K	3	Cont	502.831	92.2472	828.042
2014	9	K	3	Cont	407.965	117.724	753.005
2014	9	K	1	Mob	414.663	125.055	727.334
2014	9	K	1	Mob	387.752	138.231	703.378
2014	9	K	1	Mob	413.05	156.539	736.313
2014	9	K	1	Mob	388.455	156.697	694.343
2014	9	K	1	Mob	398.92	152.63	701.326
2014	9	K	1	Mob	453.948	119.439	774.361
2014	9	K	1	Mob	446.007	118.361	771.688
2014	9	K	1	Mob	482.771	111.556	802.133
2014	9	B	2	Cont	457.779	103.072	791.195
2014	9	B	2	Cont	461.059	115.288	784.606
2014	9	B	2	Cont	441.159	130.664	762.513
2014	9	B	2	Cont	457.32	97.3505	800.164
2014	9	B	2	Cont	418.584	124.95	762.594
2014	9	B	2	Cont	415.236	120.162	758.621
2014	9	B	2	Cont	447.591	114.31	786.137
2014	9	B	2	Cont	386.065	142.157	717.508
2014	9	B	2	Cont	427.439	118.227	765.357
2014	10	H	1	Rot	400.102	119.509	720.375
2014	10	H	1	Rot	410.364	133.85	740.117
2014	10	H	1	Rot	397.555	112.214	705.462
2014	10	H	1	Rot	394.692	110.516	672.492
2014	10	H	1	Rot	405.112	133.879	724.398
2014	10	H	1	Rot	407.828	112.389	706.751
2014	10	H	1	Rot	400.907	110.008	730.944
2014	10	H	1	Rot	453.162	93.2171	761.365
2014	10	H	2	Mob	362.031	206.713	686.373
2014	10	H	2	Mob	399.948	120.851	730.742
2014	10	H	2	Mob	436.755	105.261	756.477
2014	10	H	2	Mob	447.153	145.934	749.726
2014	10	H	2	Mob	405.546	154.882	714.351
2014	10	H	2	Mob	353.856	153.68	666.111
2014	10	H	2	Mob	383.701	124.255	693.274
2014	10	H	2	Mob	440.292	114.696	752.246
2014	10	H	2	Mob	389.741	128.323	697.562
2014	10	H	3	Mob	292.356	216.467	579.143
2014	10	H	3	Mob	389.058	129.085	673.603
2014	10	H	3	Mob	437.226	108.238	748.313
2014	10	H	3	Mob	364.892	163.918	692.056
2014	10	H	3	Mob	377.29	128.733	664.336
2014	10	H	3	Mob	428.913	111.872	730.583
2014	10	H	3	Mob	366.916	157.685	681.598
2014	10	H	3	Mob	414.415	112.146	722.103
2014	10	H	3	Mob	417.859	95.4505	757.476
2014	10	K	2	Rot	396.711	113.305	691.463
2014	10	K	2	Rot	418.017	101.144	726.575
2014	10	K	2	Rot	406.155	121.792	723.439
2014	10	K	2	Rot	405.414	138.503	702.334
2014	10	K	2	Rot	347.842	187.777	652.109
2014	10	K	2	Rot	381.942	162.257	697.038
2014	10	K	2	Rot	402.016	115.53	727.459
2014	10	K	2	Rot	388.741	138.757	707.5
2014	10	K	3	Rot	274.491	210.318	572.257
2014	10	K	3	Rot	388.555	129.057	694.924
2014	10	K	3	Rot	393.012	145.399	698.088
2014	10	K	3	Rot	377.942	146.908	687.838
2014	10	K	3	Rot	344.773	164.763	616.746
2014	10	K	3	Rot	386.962	126.865	674.563
2014	10	K	3	Rot	388.052	132.072	683.41
2014	10	K	3	Rot	354.242	165.642	649.445
2014	10	K	3	Cont	441.165	72.7333	767.156
2014	10	K	3	Cont	399.965	104.329	729.615
2014	10	K	3	Cont	419.342	115.232	715.458
2014	10	K	3	Cont	410.884	127.588	731.289
2014	10	K	3	Cont	434.75	102.321	752.586
2014	10	K	3	Cont	440.212	98.7992	772.701
2014	10	K	3	Cont	432.393	104.543	761.118
2014	10	K	3	Cont	437.174	129.363	732.791
2014	10	B	1	Cont	431.576	89.0329	748.925
2014	10	B	1	Cont	443.751	90.5777	780.162
2014	10	B	1	Cont	450.583	124.075	761.501
2014	10	B	1	Cont	427.091	125.033	738.162
2014	10	B	1	Cont	410.258	154.879	711.929
2014	10	B	1	Cont	400.967	152.591	724.669
2014	10	B	1	Cont	451.386	100.188	778.309
2014	10	B	1	Cont	462.368	82.247	775.245
2014	10	B	1	Cont	472.092	98.8882	778.376
2014	10	B	2	Cont	418.164	118.693	740.105
2014	10	B	2	Cont	331.94	179.74	646.13
2014	10	B	2	Cont	426.737	115.004	739.658
2014	10	B	2	Cont	402.626	126.974	726.059
2014	10	B	2	Cont	413.296	107.626	734.493
2014	10	B	2	Cont	392.912	129.18	727.504
2014	10	B	2	Cont	421.027	106.174	731.921
2014	10	B	2	Cont	380.713	131.446	691.862
2014	10	B	2	Cont	389.524	137.854	709.983
2014	10	K	1	Mob	377.767	172.473	696.841
2014	10	K	1	Mob	398.169	145.292	703.343
2014	10	K	1	Mob	437.185	140.546	761.285
2014	10	K	1	Mob	419.369	142.822	706.615
2014	10	K	1	Mob	395.652	147.567	713.227
2014	10	K	1	Mob	381.576	155.577	683.057
2014	10	K	1	Mob	331.692	202.575	628.5
2014	10	K	1	Mob	396.715	142.123	709.434
2015	5	H	1	Rot	406.171	98.4957	707.478
2015	5	H	1	Rot	375.683	138.968	683.468
2015	5	H	1	Rot	380.822	128.295	671.024
2015	5	H	1	Rot	399.978	137.551	710.477
2015	5	H	1	Rot	371.734	132.62	657.37
2015	5	H	1	Rot	352.235	154.702	653.821
2015	5	H	1	Rot	383.536	112.573	679.82
2015	5	H	1	Rot	400.288	121.649	713.384
2015	5	H	2	Mob	398.19	133.493	701.494
2015	5	H	2	Mob	365.896	137.006	660.497
2015	5	H	2	Mob	377.165	124.986	664.975
2015	5	H	2	Mob	374.327	136.269	683.321
2015	5	H	2	Mob	405.117	100.381	705.498
2015	5	H	2	Mob	395.961	110.514	693.591
2015	5	H	2	Mob	392.602	107.123	703.435
2015	5	H	3	Mob	366.172	133.004	624.382
2015	5	H	3	Mob	370.616	143.433	684.709
2015	5	H	3	Mob	371.244	135.885	652.226
2015	5	H	3	Mob	387.478	129.159	672.067
2015	5	H	3	Mob	380.057	168.914	636.635
2015	5	H	3	Mob	381.852	122.707	676.81
2015	5	H	3	Mob	392.081	121.319	679.497
2015	5	H	3	Mob	425.499	90.9289	716.625
2015	5	H	3	Mob	410.29	106.75	699.648
2015	5	H	3	Mob	410.392	103.479	721.598
2015	5	K	2	Rot	374.383	125.233	670.398
2015	5	K	2	Rot	392.986	105.644	697.205
2015	5	K	2	Rot	352.471	133.669	644.352
2015	5	K	2	Rot	382.059	121.285	692.949
2015	5	K	2	Rot	406.87	113.959	725.3
2015	5	K	2	Rot	390.989	115.275	689.451
2015	5	K	2	Rot	380.706	109.041	667.365
2015	5	K	2	Rot	382.175	111.404	684.228
2015	5	K	3	Rot	375.123	118.587	680.888
2015	5	K	3	Rot	392.986	106.082	688.329
2015	5	K	3	Rot	412.17	94.8219	727.551
2015	5	K	3	Rot	351.897	147.552	642.92
2015	5	K	3	Rot	389.248	123.642	685.573
2015	5	K	3	Rot	315.476	186.458	598.365
2015	5	K	3	Rot	376.605	118.293	664.655
2015	5	K	3	Rot	382.075	115.84	675.735
2015	5	K	3	Cont	358.808	150.319	641.522
2015	5	K	3	Cont	407.802	90.4053	739.976
2015	5	K	3	Cont	357.088	166.685	654.991
2015	5	K	3	Cont	413.925	113.564	722.702
2015	5	K	3	Cont	348.794	133.304	653.079
2015	5	K	3	Cont	364.739	121.871	652.093
2015	5	K	3	Cont	379.489	123.706	682.089
2015	5	K	3	Cont	370.464	124.517	653.248
2015	5	K	3	Cont	353.799	137.156	627.672
2015	5	B	1	Cont	384.709	132.441	670.392
2015	5	B	1	Cont	375.884	138.926	630.747
2015	5	B	1	Cont	382.179	125.493	679.855
2015	5	B	1	Cont	393.288	118.228	675.806
2015	5	B	1	Cont	408.052	123.838	709.113
2015	5	B	1	Cont	384.044	115.519	669.945
2015	5	B	1	Cont	361.483	133.692	640.162
2015	5	B	1	Cont	368.323	148.254	627.492
2015	5	B	1	Cont	352.727	141.753	634.577
2015	5	B	2	Cont	403.941	117.57	709.141
2015	5	B	2	Cont	363.059	120.692	670.533
2015	5	B	2	Cont	387.04	111.487	700.12
2015	5	B	2	Cont	370.232	129.439	677.335
2015	5	B	2	Cont	384.75	118.587	686.03
2015	5	B	2	Cont	383.831	127.029	684.182
2015	5	B	2	Cont	389.578	131.212	693.801
2015	5	B	2	Cont	417.923	116.612	727.432
2015	5	B	2	Cont	397.415	117.538	700.515
2015	5	H	2	Mob	400.37	100.011	707.694
2015	5	K	1	Mob	379.356	141.609	683.815
2015	5	K	1	Mob	338.783	151.883	594.72
2015	5	K	1	Mob	395.498	124.365	698.521
2015	5	K	1	Mob	417.54	117.154	721.566
2015	5	K	1	Mob	388.038	122.921	672.431
2015	5	K	1	Mob	405.886	114.979	714.913
2015	5	K	1	Mob	407.949	123.826	720.791
2015	5	K	1	Mob	385.31	115.736	680.982
2015	5	K	1	Mob	403.503	108.703	710.892
2015	6	B	1	Cont	394.795	123.145	702.436
2015	6	B	1	Cont	371.499	143.957	671.465
2015	6	B	1	Cont	528.82	42.4368	874.768
2015	6	B	1	Cont	452.444	82.9463	756.802
2015	6	B	1	Cont	426.449	98.2153	730.074
2015	6	B	1	Cont	350.561	153.027	538.004
2015	6	B	1	Cont	400.379	129.262	650.435
2015	6	B	1	Cont	405.092	141.246	682.001
2015	6	B	1	Cont	394.947	110.705	715.204
2015	6	H	1	Rot	442.218	99.7343	779.057
2015	6	H	1	Rot	476.206	89.2128	797.394
2015	6	H	1	Rot	465.982	81.4005	789.817
2015	6	H	1	Rot	394.298	129.57	674.008
2015	6	H	1	Rot	404.762	125.723	708.723
2015	6	H	1	Rot	377.768	160.926	625.028
2015	6	H	1	Rot	425.05	104.708	749.722
2015	6	H	1	Rot	419.009	107.095	749.331
2015	6	H	2	Mob	471.457	84.3068	804.717
2015	6	H	2	Mob	460.175	96.5991	775.895
2015	6	H	2	Mob	405.22	108.162	703.384
2015	6	H	2	Mob	425.695	139.933	705.784
2015	6	H	2	Mob	430.044	103.326	752.55
2015	6	H	2	Mob	398.672	116.325	727.393
2015	6	H	2	Mob	445.754	99.5998	752.446
2015	6	H	2	Mob	376.263	146.775	706.34
2015	6	H	2	Mob	437.701	92.3641	736.69
2015	6	H	3	Mob	453.481	107.403	748.729
2015	6	H	3	Mob	426.111	97.8889	737.556
2015	6	H	3	Mob	392.333	123.778	711.778
2015	6	H	3	Mob	427.299	129.481	696.281
2015	6	H	3	Mob	364.833	126.632	649.225
2015	6	H	3	Mob	434.729	109.766	721.586
2015	6	H	3	Mob	433.426	103.044	758.163
2015	6	H	3	Mob	482.827	84.9846	824.527
2015	6	H	3	Mob	438.768	101.297	758.839
2015	6	K	2	Rot	438.199	98.7053	751.577
2015	6	K	2	Rot	462.922	81.5493	795.74
2015	6	K	2	Rot	400.6	113.727	712.794
2015	6	K	2	Rot	439.078	87.9486	763.735
2015	6	K	2	Rot	451.317	96.5922	746.847
2015	6	K	2	Rot	436.41	102.855	736.754
2015	6	K	2	Rot	418.018	110.975	746.723
2015	6	K	2	Rot	465.796	92.65	788.355
2015	6	K	3	Rot	443.272	90.9191	762.423
2015	6	K	3	Rot	451.894	83.6187	778.195
2015	6	K	3	Rot	424.08	100.892	730.1
2015	6	K	3	Rot	395.063	122.205	698.694
2015	6	K	3	Rot	488.99	77.6806	828.926
2015	6	K	3	Rot	393.073	118.994	692.291
2015	6	K	3	Rot	406.49	122.125	718.969
2015	6	K	3	Rot	413.928	109.081	711.086
2015	6	K	3	Cont	402.779	129.072	684.491
2015	6	K	3	Cont	466.195	89.7422	774.704
2015	6	K	3	Cont	450.121	85.853	758.994
2015	6	K	3	Cont	424.423	103.787	731.81
2015	6	K	3	Cont	406.058	120.376	712.641
2015	6	K	3	Cont	407.947	118.655	710.04
2015	6	K	3	Cont	415.332	112.817	724.967
2015	6	K	3	Cont	386.768	129.55	682.155
2015	6	K	3	Cont	398.177	118.831	697.866
2015	6	K	1	Mob	425.728	104.625	707.805
2015	6	K	1	Mob	381.741	138.775	650.284
2015	6	K	1	Mob	354.925	135.358	626.089
2015	6	K	1	Mob	431.322	120.436	758.348
2015	6	K	1	Mob	365.867	128.692	662.558
2015	6	K	1	Mob	432.232	100.488	748.891
2015	6	K	1	Mob	447.266	81.2909	747.033
2015	6	K	1	Mob	410.69	138.641	719.154
2015	6	K	1	Mob	447.098	88.0044	772.36
2015	6	B	2	Cont	452.221	105.492	772.717
2015	6	B	2	Cont	422.799	110.223	730.27
2015	6	B	2	Cont	428.524	126.822	704.861
2015	6	B	2	Cont	431.331	112.579	757.855
2015	6	B	2	Cont	397.376	136.98	718.257
2015	6	B	2	Cont	434.463	104.882	782.992
2015	6	B	2	Cont	452.643	97.941	760.378
2015	6	B	2	Cont	383.18	137.429	685.702
2015	6	B	2	Cont	427.352	111.382	737.67
2015	7	H	1	Rot	454.384	104.994	793.452
2015	7	H	1	Rot	422.957	138.277	749.276
2015	7	H	1	Rot	453.718	95.3385	782.686
2015	7	H	1	Rot	404.993	151.12	668.896
2015	7	H	1	Rot	409.682	131.779	701.255
2015	7	H	1	Rot	419.658	124.119	718.327
2015	7	H	1	Rot	408.059	133.459	728.517
2015	7	H	1	Rot	457.344	97.6915	793.911
2015	7	H	2	Mob	476.879	99.3268	794.504
2015	7	H	2	Mob	398.566	162.093	732.497
2015	7	H	2	Mob	388.534	190.508	649.389
2015	7	H	2	Mob	438.628	119.069	741.368
2015	7	H	2	Mob	436.175	115.153	760.656
2015	7	H	2	Mob	412.869	114.611	702.413
2015	7	H	2	Mob	440.321	95.063	776.775
2015	7	H	2	Mob	457.799	123.648	754.934
2015	7	H	2	Mob	433.444	104.889	745.222
2015	7	H	3	Mob	465.181	100.466	760.035
2015	7	H	3	Mob	419.674	136.116	726.102
2015	7	H	3	Mob	419.419	129.24	725.503
2015	7	H	3	Mob	457.136	107.548	770.096
2015	7	H	3	Mob	421.663	106.753	736.461
2015	7	H	3	Mob	412.774	156.058	735.592
2015	7	H	3	Mob	435.306	111.223	770.422
2015	7	H	3	Mob	419.589	116.373	727.384
2015	7	H	3	Mob	379.792	164.189	675.645
2015	7	K	2	Rot	380.968	156.659	643.408
2015	7	K	2	Rot	454.132	85.8569	798.891
2015	7	K	2	Rot	415.122	117.601	728.948
2015	7	K	2	Rot	417.602	108.012	749.528
2015	7	K	2	Rot	429.984	115.692	727.273
2015	7	K	2	Rot	424.104	110.728	761.629
2015	7	K	2	Rot	428.397	116.583	770.494
2015	7	K	2	Rot	454.697	103.36	785.627
2015	7	K	3	Cont	408.887	163.712	662.253
2015	7	K	3	Cont	378.971	175.28	658.166
2015	7	K	3	Cont	407.923	133.637	699.01
2015	7	K	3	Cont	429.808	108.423	758.85
2015	7	K	3	Cont	453.16	97.4633	769.804
2015	7	K	3	Cont	438.548	108.249	749.195
2015	7	K	3	Cont	425.998	116.232	729.276
2015	7	K	3	Cont	349.043	191.201	604.612
2015	7	K	3	Cont	416.397	118.843	717.078
2015	7	B	1	Cont	362.48	179.946	610.398
2015	7	B	1	Cont	430.795	104.031	752.184
2015	7	B	1	Cont	403.342	146.229	684.621
2015	7	B	1	Cont	384.322	158.019	680.256
2015	7	B	1	Cont	415.742	147.326	736.854
2015	7	B	1	Cont	446.18	101.348	763.82
2015	7	B	1	Cont	387.882	148.328	636.446
2015	7	B	1	Cont	389.917	147.417	658.132
2015	7	B	1	Cont	390.747	172.015	589.863
2015	7	B	2	Cont	342.037	199.26	606.859
2015	7	B	2	Cont	385.579	154.053	671.101
2015	7	B	2	Cont	400.112	144.936	696.586
2015	7	B	2	Cont	353.152	200.022	609.939
2015	7	B	2	Cont	364.237	174.001	637.443
2015	7	B	2	Cont	414.433	116.535	743.467
2015	7	B	2	Cont	385.539	155.271	687.661
2015	7	B	2	Cont	390.891	128.133	707.363
2015	7	B	2	Cont	445.014	127.577	688.468
2015	7	K	3	Rot	410.97	130.859	728.31
2015	7	K	3	Rot	421.638	114.426	763.357
2015	7	K	3	Rot	462.105	108.606	773.635
2015	7	K	3	Rot	402.697	160.787	694.607
2015	7	K	3	Rot	421.234	125.446	737.745
2015	7	K	3	Rot	398.135	158.67	683.785
2015	7	K	3	Rot	411.068	134.824	727.334
2015	7	K	3	Rot	385.94	156.153	681.364
2015	7	K	1	Mob	442.432	136.709	771.294
2015	7	K	1	Mob	403.755	138.97	710.254
2015	7	K	1	Mob	355.306	205.006	558.614
2015	7	K	1	Mob	350.078	222.247	582.866
2015	7	K	1	Mob	433.579	112.19	762.894
2015	7	K	1	Mob	411.273	132.004	747.243
2015	7	K	1	Mob	414.092	143.067	720.519
2015	7	K	1	Mob	412.932	127.759	751.059
2015	7	K	1	Mob	421.164	118.171	728.719
2015	8	B	2	Cont	377.137	145.727	662.597
2015	8	B	2	Cont	394.374	152.324	679.898
2015	8	B	2	Cont	394.18	161.276	631.226
2015	8	B	2	Cont	357.238	156.617	637.885
2015	8	B	2	Cont	362.625	158.954	613.682
2015	8	B	2	Cont	380.047	148.593	670.226
2015	8	B	2	Cont	392.644	127.016	699.47
2015	8	B	2	Cont	388.327	133.296	668.26
2015	8	B	2	Cont	374.472	153.102	693.907
2015	8	B	1	Cont	345.758	212.895	616.297
2015	8	B	1	Cont	399.668	152.492	706.645
2015	8	B	1	Cont	370.804	184.566	672.689
2015	8	B	1	Cont	420.272	115.193	764.413
2015	8	B	1	Cont	429.746	134.289	723.426
2015	8	B	1	Cont	362.455	179.323	596.214
2015	8	B	1	Cont	376.538	182.062	599.418
2015	8	B	1	Cont	354.071	202.39	627.946
2015	8	B	1	Cont	373.432	179.323	606.295
2015	8	H	3	Mob	510.206	97.0712	752.274
2015	8	H	3	Mob	415.722	116.371	729.495
2015	8	H	3	Mob	402.638	121.246	738.335
2015	8	H	3	Mob	439.016	116.453	753.198
2015	8	H	3	Mob	424.078	107.985	773.84
2015	8	H	3	Mob	396.429	155.246	694.531
2015	8	H	3	Mob	432.921	116.946	766.439
2015	8	H	3	Mob	463.512	97.3021	806.833
2015	8	H	3	Mob	456.729	119.19	768.592
2015	8	K	2	Rot	384.821	157.24	650.739
2015	8	K	2	Rot	416.131	127.077	720.807
2015	8	K	2	Rot	403.754	134.622	680.551
2015	8	K	2	Rot	398.646	149.895	702.985
2015	8	K	2	Rot	408.238	132.73	713.339
2015	8	K	2	Rot	405.472	139.012	729.315
2015	8	K	2	Rot	443.138	98.7463	781.094
2015	8	K	2	Rot	414.144	117.68	766.961
2015	8	K	3	Rot	409.709	130.156	715.249
2015	8	K	3	Rot	424.28	144.765	685.435
2015	8	K	3	Rot	450.993	89.6247	778.035
2015	8	K	3	Rot	361.738	172.314	671.481
2015	8	K	3	Rot	427.953	118.691	721.353
2015	8	K	3	Rot	373.938	173.111	641.708
2015	8	K	3	Rot	411.098	119.649	728.678
2015	8	K	3	Rot	380.63	110.162	688.374
2015	8	K	3	Cont	369.257	192.063	584.572
2015	8	K	3	Cont	398.711	170.686	687.743
2015	8	K	3	Cont	437.479	136.085	737.312
2015	8	K	3	Cont	305.568	251.347	520.768
2015	8	K	3	Cont	390.045	186.353	661.409
2015	8	K	3	Cont	410.841	147.373	694.234
2015	8	K	3	Cont	398.274	134.639	683.815
2015	8	K	3	Cont	381.832	158.188	660.581
2015	8	K	3	Cont	406.126	119.326	718.158
2015	8	K	1	Mob	413.989	164.659	698.349
2015	8	K	1	Mob	328.019	204.259	542.87
2015	8	K	1	Mob	405.933	158.805	647.374
2015	8	K	1	Mob	413.203	160.702	680.151
2015	8	K	1	Mob	338.508	209.962	546.013
2015	8	K	1	Mob	363.596	192.17	619.228
2015	8	K	1	Mob	457.646	104.07	785.699
2015	8	K	1	Mob	393.023	120.888	717.929
2015	8	K	1	Mob	457.675	108.224	805.592
2015	8	H	1	Rot	443.013	115.197	783.381
2015	8	H	1	Rot	458.781	110.767	778.245
2015	8	H	1	Rot	421.459	164.914	686.731
2015	8	H	1	Rot	382.146	165.719	700.658
2015	8	H	1	Rot	365.344	185.467	614.198
2015	8	H	1	Rot	379.777	172.514	625.587
2015	8	H	1	Rot	423.767	155.919	687.827
2015	8	H	1	Rot	410.03	120.844	743.29
2015	8	H	2	Mob	426.014	129.85	735.186
2015	8	H	2	Mob	433.112	188.363	579.355
2015	8	H	2	Mob	437.674	152.118	755.699
2015	8	H	2	Mob	416.51	157.574	694.257
2015	8	H	2	Mob	445.469	124.278	750.444
2015	8	H	2	Mob	435.475	111.68	754.148
2015	8	H	2	Mob	414.531	125.347	726.012
2015	8	H	2	Mob	460.066	100.774	796.903
2015	8	H	2	Mob	448.941	94.6184	772.497
2015	9	B	1	Cont	NA	NA	NA
2015	9	B	1	Cont	NA	NA	NA
2015	9	B	1	Cont	NA	NA	NA
2015	9	B	1	Cont	NA	NA	NA
2015	9	B	1	Cont	NA	NA	NA
2015	9	B	1	Cont	NA	NA	NA
2015	9	B	1	Cont	NA	NA	NA
2015	9	B	1	Cont	NA	NA	NA
2015	9	B	1	Cont	NA	NA	NA
2015	9	B	2	Cont	NA	NA	NA
2015	9	B	2	Cont	NA	NA	NA
2015	9	B	2	Cont	NA	NA	NA
2015	9	B	2	Cont	NA	NA	NA
2015	9	B	2	Cont	NA	NA	NA
2015	9	B	2	Cont	NA	NA	NA
2015	9	B	2	Cont	NA	NA	NA
2015	9	B	2	Cont	NA	NA	NA
2015	9	B	2	Cont	NA	NA	NA
2015	9	H	1	Rot	NA	NA	NA
2015	9	H	1	Rot	NA	NA	NA
2015	9	H	1	Rot	NA	NA	NA
2015	9	H	1	Rot	NA	NA	NA
2015	9	H	1	Rot	NA	NA	NA
2015	9	H	1	Rot	NA	NA	NA
2015	9	H	1	Rot	NA	NA	NA
2015	9	H	1	Rot	NA	NA	NA
2015	9	H	2	Mob	NA	NA	NA
2015	9	H	2	Mob	NA	NA	NA
2015	9	H	2	Mob	NA	NA	NA
2015	9	H	2	Mob	NA	NA	NA
2015	9	H	2	Mob	NA	NA	NA
2015	9	H	2	Mob	NA	NA	NA
2015	9	H	2	Mob	NA	NA	NA
2015	9	H	2	Mob	NA	NA	NA
2015	9	H	2	Mob	NA	NA	NA
2015	9	H	3	Mob	NA	NA	NA
2015	9	H	3	Mob	NA	NA	NA
2015	9	H	3	Mob	NA	NA	NA
2015	9	H	3	Mob	NA	NA	NA
2015	9	H	3	Mob	NA	NA	NA
2015	9	H	3	Mob	NA	NA	NA
2015	9	H	3	Mob	NA	NA	NA
2015	9	H	3	Mob	NA	NA	NA
2015	9	H	3	Mob	NA	NA	NA
2015	9	K	2	Rot	NA	NA	NA
2015	9	K	2	Rot	NA	NA	NA
2015	9	K	2	Rot	NA	NA	NA
2015	9	K	2	Rot	NA	NA	NA
2015	9	K	2	Rot	NA	NA	NA
2015	9	K	2	Rot	NA	NA	NA
2015	9	K	2	Rot	NA	NA	NA
2015	9	K	2	Rot	NA	NA	NA
2015	9	K	3	Rot	NA	NA	NA
2015	9	K	3	Rot	NA	NA	NA
2015	9	K	3	Rot	NA	NA	NA
2015	9	K	3	Rot	NA	NA	NA
2015	9	K	3	Rot	NA	NA	NA
2015	9	K	3	Rot	NA	NA	NA
2015	9	K	3	Rot	NA	NA	NA
2015	9	K	3	Rot	NA	NA	NA
2015	9	K	3	Cont	NA	NA	NA
2015	9	K	3	Cont	NA	NA	NA
2015	9	K	3	Cont	NA	NA	NA
2015	9	K	3	Cont	NA	NA	NA
2015	9	K	3	Cont	NA	NA	NA
2015	9	K	3	Cont	NA	NA	NA
2015	9	K	3	Cont	NA	NA	NA
2015	9	K	3	Cont	NA	NA	NA
2015	9	K	3	Cont	NA	NA	NA
2015	9	K	1	Mob	NA	NA	NA
2015	9	K	1	Mob	NA	NA	NA
2015	9	K	1	Mob	NA	NA	NA
2015	9	K	1	Mob	NA	NA	NA
2015	9	K	1	Mob	NA	NA	NA
2015	9	K	1	Mob	NA	NA	NA
2015	9	K	1	Mob	NA	NA	NA
2015	9	K	1	Mob	NA	NA	NA
2015	9	K	1	Mob	NA	NA	NA
2015	10	H	1	Rot	424.099	117.416	765.879
2015	10	H	1	Rot	465.736	131.252	779.285
2015	10	H	1	Rot	428.842	137.342	754.983
2015	10	H	1	Rot	373.302	182.276	627.289
2015	10	H	1	Rot	420.464	135.475	753.772
2015	10	H	1	Rot	371.115	171.657	638.055
2015	10	H	1	Rot	407.797	156.421	682.245
2015	10	H	1	Rot	419.238	137.023	762.058
2015	10	H	2	Mob	395.362	183.734	678.143
2015	10	H	2	Mob	402.85	149.015	705.755
2015	10	H	2	Mob	462.394	110.763	780.301
2015	10	H	2	Mob	345.842	206.787	606.657
2015	10	H	2	Mob	357.608	203.428	659.686
2015	10	H	2	Mob	414.377	136.251	715.773
2015	10	H	2	Mob	392.099	150.613	678.038
2015	10	H	2	Mob	429.454	140.969	746.959
2015	10	H	2	Mob	376.302	179.336	631.873
2015	10	B	2	Cont	373.406	196.191	636.133
2015	10	B	2	Cont	376.736	190.589	612.446
2015	10	B	2	Cont	366.931	180.954	683.684
2015	10	B	2	Cont	413.675	142.886	736.563
2015	10	B	2	Cont	385.795	157.339	674.324
2015	10	B	2	Cont	374.013	168.139	669.503
2015	10	B	2	Cont	408.771	175.379	698.729
2015	10	B	2	Cont	416.906	144.354	757.406
2015	10	B	2	Cont	436.137	139.054	738.687
2015	10	H	3	Mob	424.235	174.243	686.383
2015	10	H	3	Mob	444.374	124.123	791.203
2015	10	H	3	Mob	373.795	171.098	670.463
2015	10	H	3	Mob	365.192	199.879	635.916
2015	10	H	3	Mob	408.931	134.297	724.799
2015	10	H	3	Mob	378.815	160.536	673.283
2015	10	H	3	Mob	460.156	113.962	800.541
2015	10	H	3	Mob	423.604	129.299	718.31
2015	10	H	3	Mob	426.882	141.488	734.903
2015	10	K	3	Rot	423.315	163.535	725.026
2015	10	K	3	Rot	417.059	119.651	725.235
2015	10	K	3	Rot	399.414	147.976	714.778
2015	10	K	3	Rot	399.255	145.772	691.815
2015	10	K	3	Rot	410.075	104.786	737.228
2015	10	K	3	Rot	377.009	139.842	684.197
2015	10	K	3	Rot	400.554	129.718	690.503
2015	10	K	3	Rot	353.605	184.924	621.745
2015	10	K	3	Cont	400.018	167.157	719.177
2015	10	K	3	Cont	393.835	139.547	704.309
2015	10	K	3	Cont	379.192	170.983	646.538
2015	10	K	3	Cont	371.445	155.014	695.903
2015	10	K	3	Cont	386.278	145.228	721.433
2015	10	K	3	Cont	355.628	148.996	644.294
2015	10	K	3	Cont	347.094	180.04	612.173
2015	10	K	3	Cont	331.052	205.223	570.43
2015	10	K	3	Cont	257.03	237.694	451.938
2015	10	B	1	Cont	364.284	162.271	639.893
2015	10	B	1	Cont	352.191	178.774	636.414
2015	10	B	1	Cont	375.325	152.38	628.369
2015	10	B	1	Cont	384.95	164.7	667.959
2015	10	B	1	Cont	304.862	204.406	572.206
2015	10	B	1	Cont	407.397	143.512	703.001
2015	10	B	1	Cont	339.234	193.102	583.318
2015	10	B	1	Cont	351.098	194.677	582.586
2015	10	B	1	Cont	343.852	187.42	552.892
2015	10	K	2	Rot	404.519	167.341	624.762
2015	10	K	2	Rot	407.416	182.355	733.624
2015	10	K	2	Rot	401.578	168.028	658.051
2015	10	K	2	Rot	391.377	160.608	651.693
2015	10	K	2	Rot	458.612	136.248	782.851
2015	10	K	2	Rot	339.966	202.632	621.079
2015	10	K	2	Rot	455.31	109.615	787.839
2015	10	K	2	Rot	383.185	142.386	703.676

## Sheet: Spp. Comp Data
Date Year	MONTH	PERIOD	BLOCK	PASTURE	PADDOCK	REP	TREATMENT	Red clover	White clover	Weed
2014-05-27	5	1	K	1	G	2	Rot	0	0	0
2014-05-27	5	1	K	1	G	2	Rot	0	0	0
2014-05-27	5	1	K	1	G	2	Rot	0	0	2
2014-05-27	5	1	K	1	G	2	Rot	0	0	2
2014-05-27	5	1	K	1	G	2	Rot	0	0	5
2014-05-27	5	1	K	1	G	2	Rot	0	0	5
2014-05-27	5	1	K	1	G	2	Rot	0	0	0
2014-05-27	5	1	K	1	G	2	Rot	0	0	0
2014-05-27	5	1	K	1	G	2	Rot	0	0	0
2014-05-27	5	1	K	1	G	2	Rot	0	0	0
2014-05-27	5	1	K	1	G	2	Rot	0	0	0
2014-05-27	5	1	K	1	G	2	Rot	0	0	19
2014-05-27	5	1	K	1	G	2	Rot	0	0	0
2014-05-27	5	1	K	1	G	2	Rot	0	1.90476	3
2014-05-27	5	1	K	1	G	2	Rot	0	0	0
2014-05-27	5	1	K	1	G	2	Rot	0	0	0
2014-05-27	5	1	K	1	G	2	Rot	0	0	18
2014-05-27	5	1	K	1	G	2	Rot	0	10.5263	5
2014-05-27	5	1	K	2	G	3	Rot	0	1.83486	6
2014-05-27	5	1	K	2	G	3	Rot	0	0	5
2014-05-27	5	1	K	2	G	3	Rot	0	0	2
2014-05-27	5	1	K	2	G	3	Rot	0	6.49351	9
2014-05-27	5	1	K	2	G	3	Rot	0	5	5
2014-05-27	5	1	K	2	G	3	Rot	0	0	0
2014-05-27	5	1	K	2	G	3	Rot	0	0	0
2014-05-27	5	1	K	2	G	3	Rot	0	0	5
2014-05-27	5	1	K	2	G	3	Rot	0	0	5
2014-05-27	5	1	K	2	G	3	Rot	0	2.43902	0
2014-05-27	5	1	K	2	G	3	Rot	0	0	0
2014-05-27	5	1	K	2	G	3	Rot	0	0	0
2014-05-27	5	1	K	2	G	3	Rot	0	0	23
2014-05-27	5	1	K	2	G	3	Rot	0	0	0
2014-05-27	5	1	K	2	G	3	Rot	0	82.4742	7
2014-05-27	5	1	K	3	G	3	Cont	0	0	11
2014-05-27	5	1	K	3	G	3	Cont	0	0	11
2014-05-27	5	1	K	3	G	3	Cont	0	0	0
2014-05-27	5	1	K	3	G	3	Cont	0	28.0374	7
2014-05-27	5	1	K	3	G	3	Cont	0	0	5
2014-05-27	5	1	K	3	G	3	Cont	0	0	0
2014-05-27	5	1	K	3	G	3	Cont	0	0	5
2014-05-27	5	1	K	3	G	3	Cont	0	0	2
2014-05-27	5	1	K	3	G	3	Cont	0	32.2581	12
2014-05-27	5	1	K	3	G	3	Cont	0	5	5
2014-05-27	5	1	K	3	G	3	Cont	0	54.5455	5
2014-05-27	5	1	K	3	G	3	Cont	0	5.26316	0
2014-05-27	5	1	K	3	G	3	Cont	0	0	2
2014-05-27	5	1	K	3	G	3	Cont	0	0	15
2014-05-27	5	1	K	3	G	3	Cont	0	0	2
2014-05-27	5	1	K	3	G	3	Cont	0	0	6
2014-05-27	5	1	K	3	G	3	Cont	0	9.52381	10
2014-05-27	5	1	K	4	G	1	Mob	0	0	14
2014-05-27	5	1	K	4	G	1	Mob	0	0	11
2014-05-27	5	1	K	4	G	1	Mob	0	0	0
2014-05-27	5	1	K	4	G	1	Mob	0	0	4
2014-05-27	5	1	K	4	G	1	Mob	4.16667	0	17
2014-05-27	5	1	K	4	G	1	Mob	0	0	32
2014-05-27	5	1	K	4	G	1	Mob	0	0	9
2014-05-27	5	1	K	4	G	1	Mob	0	0	27
2014-05-27	5	1	K	4	G	1	Mob	0	0	0
2014-05-27	5	1	K	4	G	1	Mob	0	0	0
2014-05-27	5	1	K	4	G	1	Mob	0	0	14
2014-05-27	5	1	K	4	G	1	Mob	0	0	10
2014-05-27	5	1	K	4	G	1	Mob	0	0	14
2014-05-27	5	1	K	4	G	1	Mob	0	0	10
2014-05-27	5	1	B	3	G	1	Cont	0	0	5
2014-05-27	5	1	B	3	G	1	Cont	0	0	0
2014-05-27	5	1	B	3	G	1	Cont	0	0	13
2014-05-27	5	1	B	3	G	1	Cont	0	0	20
2014-05-27	5	1	B	3	G	1	Cont	0	0	0
2014-05-27	5	1	B	3	G	1	Cont	0	0	22
2014-05-27	5	1	B	3	G	1	Cont	0	0	6
2014-05-27	5	1	B	3	G	1	Cont	0	0	10
2014-05-27	5	1	B	3	G	1	Cont	0	0	5
2014-05-27	5	1	B	3	G	1	Cont	0	0	16
2014-05-27	5	1	B	3	G	1	Cont	0	0	10
2014-05-27	5	1	B	3	G	1	Cont	0	0	0
2014-05-27	5	1	B	3	G	1	Cont	0	8.19672	2
2014-05-27	5	1	B	3	G	1	Cont	0	0	0
2014-05-27	5	1	B	4	H	2	Cont	0	2.12766	2
2014-05-27	5	1	B	4	H	2	Cont	0	0.952381	4
2014-05-27	5	1	B	4	H	2	Cont	0	0	5
2014-05-27	5	1	B	4	H	2	Cont	0	0	0
2014-05-27	5	1	B	4	H	2	Cont	0	0	0
2014-05-27	5	1	B	4	H	2	Cont	0	0	2
2014-05-27	5	1	B	4	H	2	Cont	0	0	5
2014-05-27	5	1	B	4	H	2	Cont	0	0	2
2014-05-27	5	1	B	4	H	2	Cont	0	0	4
2014-05-27	5	1	B	4	H	2	Cont	0	0	0
2014-05-27	5	1	B	4	H	2	Cont	0	0	5
2014-05-27	5	1	B	4	H	2	Cont	0	0	17
2014-05-27	5	1	B	4	H	2	Cont	0	0	18
2014-05-27	5	1	B	4	H	2	Cont	0	0	4
2014-05-27	5	1	B	4	H	2	Cont	0	0	2
2014-05-27	5	1	B	4	H	2	Cont	0	5.15464	12
2014-05-27	5	1	B	4	H	2	Cont	0	0	5
2014-05-27	5	1	B	4	H	2	Cont	0	4	28
2014-05-27	5	1	H	2	G	1	Rot	0	0	0
2014-05-27	5	1	H	2	G	1	Rot	0	0	24
2014-05-27	5	1	H	2	G	1	Rot	0	10	10
2014-05-27	5	1	H	2	G	1	Rot	0	0	17
2014-05-27	5	1	H	2	G	1	Rot	0	0	11
2014-05-27	5	1	H	2	G	1	Rot	0	0	0
2014-05-27	5	1	H	2	G	1	Rot	0	0	5
2014-05-27	5	1	H	2	G	1	Rot	0	0	2
2014-05-27	5	1	H	2	G	1	Rot	0	0	2
2014-05-27	5	1	H	2	G	1	Rot	0	0	5
2014-05-27	5	1	H	2	G	1	Rot	0	0	0
2014-05-27	5	1	H	2	G	1	Rot	0	0	0
2014-05-27	5	1	H	2	G	1	Rot	0	0	8
2014-05-27	5	1	H	2	G	1	Rot	0	0	10
2014-05-27	5	1	H	2	G	1	Rot	0	4.46429	11
2014-05-27	5	1	H	2	G	1	Rot	0	0	7
2014-05-27	5	1	H	2	G	1	Rot	0	0	9
2014-05-27	5	1	H	3	G	2	Mob	0	0	0
2014-05-27	5	1	H	3	G	2	Mob	0	0	0
2014-05-27	5	1	H	3	G	2	Mob	0	0	0
2014-05-27	5	1	H	3	G	2	Mob	0	0	30
2014-05-27	5	1	H	3	G	2	Mob	0	0	10
2014-05-27	5	1	H	3	G	2	Mob	0	0	13
2014-05-27	5	1	H	3	G	2	Mob	0	29.4118	12
2014-05-27	5	1	H	3	G	2	Mob	0	0	5
2014-05-27	5	1	H	3	G	2	Mob	0	0	10
2014-05-27	5	1	H	3	G	2	Mob	0	0	14
2014-05-27	5	1	H	3	G	2	Mob	18.1818	0	0
2014-05-27	5	1	H	3	G	2	Mob	0	0	18
2014-05-27	5	1	H	4	G	3	Mob	0	8.33333	17
2014-05-27	5	1	H	4	G	3	Mob	0	0	11
2014-05-27	5	1	H	4	G	3	Mob	0	0	5
2014-05-27	5	1	H	4	G	3	Mob	0	0	20
2014-05-27	5	1	H	4	G	3	Mob	8	32	0
2014-05-27	5	1	H	4	G	3	Mob	0	0	35
2014-05-27	5	1	H	4	G	3	Mob	0	0	10
2014-05-27	5	1	H	4	G	3	Mob	0	0	5
2014-05-27	5	1	H	4	G	3	Mob	0	0	30
2014-05-27	5	1	H	4	G	3	Mob	0	0	22
2014-05-27	5	1	H	4	G	3	Mob	0	0	10
2014-05-27	5	1	H	4	G	3	Mob	0	0	5
2014-05-27	5	1	H	4	G	3	Mob	0	0	30
2014-05-27	5	1	H	4	G	3	Mob	8.69565	0	4
2014-05-27	5	1	H	4	G	3	Mob	0	0	36
2014-05-27	5	1	H	4	G	3	Mob	0	0	17
2015-05-04	5	7	K	3	G	3	Cont	0	19.0476	0
2015-05-04	5	7	K	3	G	3	Cont	9.80392	9.80392	0
2015-05-04	5	7	K	3	G	3	Cont	4.38596	1.75439	18
2015-05-04	5	7	K	3	G	3	Cont	0	13.1579	11
2015-05-04	5	7	K	3	G	3	Cont	1.83486	1.83486	0
2015-05-04	5	7	K	3	G	3	Cont	1.75439	1.75439	0
2015-05-04	5	7	K	3	G	3	Cont	9.09091	4.54545	0
2015-05-04	5	7	K	3	G	3	Cont	0	0	2
2015-05-04	5	7	K	3	G	3	Cont	4.58716	1.83486	0
2015-05-04	5	7	K	3	G	3	Cont	1.92308	1.92308	0
2015-05-04	5	7	K	3	G	3	Cont	0	9.09091	6
2015-05-04	5	7	K	3	G	3	Cont	1.7094	0	0
2015-05-04	5	7	K	3	G	3	Cont	4.46429	1.78571	0
2015-05-04	5	7	K	3	G	3	Cont	1.75439	0.877193	1
2015-05-04	5	7	K	3	G	3	Cont	0	0	0
2015-05-04	5	7	K	3	G	3	Cont	1.86916	0.934579	2
2015-05-04	5	7	K	3	G	3	Cont	0.617284	0.617284	31
2015-05-04	5	7	K	4	G	1	Mob	0.990099	0	15
2015-05-04	5	7	K	4	G	1	Mob	0	0	0
2015-05-04	5	7	K	4	G	1	Mob	0.934579	0.934579	9
2015-05-04	5	7	K	4	G	1	Mob	1.88679	0	2
2015-05-04	5	7	K	4	G	1	Mob	5	0	0
2015-05-04	5	7	K	4	G	1	Mob	0	0	30
2015-05-04	5	7	K	4	G	1	Mob	0.952381	0	29
2015-05-04	5	7	K	4	G	1	Mob	0	0	10
2015-05-04	5	7	K	4	G	1	Mob	0	0	29
2015-05-04	5	7	K	4	G	1	Mob	0	0	82
2015-05-04	5	7	K	4	G	1	Mob	4.90196	14.7059	2
2015-05-04	5	7	K	4	G	1	Mob	0	0	2
2015-05-04	5	7	K	4	G	1	Mob	0	0	28
2015-05-04	5	7	K	4	G	1	Mob	0	0	25
2015-05-04	5	7	H	2	G	1	Rot	1.86916	0	5
2015-05-04	5	7	H	2	G	1	Rot	2.6738	13.369	4
2015-05-04	5	7	H	2	G	1	Rot	0	0	5
2015-05-04	5	7	H	2	G	1	Rot	1.96078	0	0
2015-05-04	5	7	H	2	G	1	Rot	5.20833	2.08333	20
2015-05-04	5	7	H	2	G	1	Rot	0	5.15464	0
2015-05-04	5	7	H	2	G	1	Rot	0	0	4
2015-05-04	5	7	H	2	G	1	Rot	0	0	4
2015-05-04	5	7	H	2	G	1	Rot	0.990099	0	0
2015-05-04	5	7	H	2	G	1	Rot	1.9802	0	4
2015-05-04	5	7	H	2	G	1	Rot	0	0	0
2015-05-04	5	7	H	2	G	1	Rot	0.900901	0	5
2015-05-04	5	7	H	2	G	1	Rot	1.5748	0	12
2015-05-04	5	7	H	2	G	1	Rot	4.71698	0	6
2015-05-04	5	7	H	2	G	1	Rot	0.854701	0	0
2015-05-04	5	7	H	3	G	2	Mob	0	0	0
2015-05-04	5	7	H	3	G	2	Mob	0	13.3929	0
2015-05-04	5	7	H	3	G	2	Mob	1.85185	1.85185	2
2015-05-04	5	7	H	3	G	2	Mob	0	0	65
2015-05-04	5	7	H	3	G	2	Mob	1.92308	0	2
2015-05-04	5	7	H	3	G	2	Mob	2.04082	0	4
2015-05-04	5	7	H	3	G	2	Mob	4.58716	0	4
2015-05-04	5	7	H	3	G	2	Mob	0	1.96078	0
2015-05-04	5	7	H	3	G	2	Mob	0	0.862069	13
2015-05-04	5	7	H	3	G	2	Mob	0	0	5
2015-05-04	5	7	H	3	G	2	Mob	0	5	10
2015-05-04	5	7	H	3	G	2	Mob	0.980392	0.980392	0
2015-05-04	5	7	H	4	G	3	Mob	4.31034	0.862069	0
2015-05-04	5	7	H	4	G	3	Mob	0	3.84615	4
2015-05-04	5	7	H	4	G	3	Mob	10.4167	0	6
2015-05-04	5	7	H	4	G	3	Mob	5	0	0
2015-05-04	5	7	H	4	G	3	Mob	8.92857	1.78571	0
2015-05-04	5	7	H	4	G	3	Mob	0	0	75
2015-05-04	5	7	H	4	G	3	Mob	0	0	0
2015-05-04	5	7	H	4	G	3	Mob	5.05051	2.0202	0
2015-05-04	5	7	H	4	G	3	Mob	4.71698	0	8
2015-05-04	5	7	H	4	G	3	Mob	1.78571	0	0
2015-05-04	5	7	H	4	G	3	Mob	0	0	0
2015-05-04	5	7	H	4	G	3	Mob	5.26316	0	0
2015-05-04	5	7	H	4	G	3	Mob	0	0	0
2015-05-04	5	7	H	4	G	3	Mob	5	15	0
2015-05-04	5	7	H	4	G	3	Mob	7.8125	0.78125	0
2015-05-04	5	7	H	4	G	3	Mob	15	5	0
2015-05-12	5	7	B	3	G	1	Cont	4.9505	0.990099	0
2015-05-12	5	7	B	3	G	1	Cont	0	0	12
2015-05-12	5	7	B	3	G	1	Cont	4.90196	1.96078	0
2015-05-12	5	7	B	3	G	1	Cont	0	0	15
2015-05-12	5	7	B	3	G	1	Cont	4.62963	1.85185	1
2015-05-12	5	7	B	3	G	1	Cont	1.73913	0	11
2015-05-12	5	7	B	3	G	1	Cont	1.94175	0.970874	15
2015-05-12	5	7	B	3	G	1	Cont	1.96078	1.96078	1
2015-05-12	5	7	B	3	G	1	Cont	1.81818	0	6
2015-05-12	5	7	B	3	G	1	Cont	4.85437	1.94175	6
2015-05-12	5	7	B	3	G	1	Cont	0	1.92308	2
2015-05-12	5	7	B	3	G	1	Cont	0	0	17
2015-05-12	5	7	B	3	G	1	Cont	0.961538	0.961538	19
2015-05-12	5	7	B	3	G	1	Cont	0	0	4
2015-05-12	5	7	B	4	H	2	Cont	4.90196	1.96078	29
2015-05-12	5	7	B	4	H	2	Cont	5.31915	1.06383	2
2015-05-12	5	7	B	4	H	2	Cont	4.90196	1.96078	5
2015-05-12	5	7	B	4	H	2	Cont	0	4.6729	51
2015-05-12	5	7	B	4	H	2	Cont	1.90476	1.90476	1
2015-05-12	5	7	B	4	H	2	Cont	5.15464	2.06186	5
2015-05-12	5	7	B	4	H	2	Cont	1.90476	0.952381	16
2015-05-12	5	7	B	4	H	2	Cont	0.840336	0.840336	2
2015-05-12	5	7	B	4	H	2	Cont	1.94175	29.1262	1
2015-05-12	5	7	B	4	H	2	Cont	0	0	1
2015-05-12	5	7	B	4	H	2	Cont	0	19.4175	3
2015-05-12	5	7	B	4	H	2	Cont	0	9.34579	6
2015-05-12	5	7	B	4	H	2	Cont	0.970874	0	0
2015-05-12	5	7	B	4	H	2	Cont	0.970874	4.85437	12
2015-05-12	5	7	B	4	H	2	Cont	5.49451	16.4835	0
2015-05-12	5	7	B	4	H	2	Cont	0	72.8155	3
2015-05-12	5	7	B	4	H	2	Cont	4.6729	1.86916	0
2015-05-12	5	7	B	4	H	2	Cont	4.85437	0.970874	0
2015-05-12	5	7	K	2	G	3	Rot	0	20	35
2015-05-12	5	7	K	2	G	3	Rot	4.85437	1.94175	1
2015-05-12	5	7	K	2	G	3	Rot	1.88679	1.88679	2
2015-05-12	5	7	K	2	G	3	Rot	5.05051	2.0202	2
2015-05-12	5	7	K	2	G	3	Rot	5.15464	5.15464	23
2015-05-12	5	7	K	2	G	3	Rot	0	0	3
2015-05-12	5	7	K	2	G	3	Rot	2	2	1
2015-05-12	5	7	K	2	G	3	Rot	2.06186	5.15464	0
2015-05-12	5	7	K	2	G	3	Rot	4.58716	0.917431	12
2015-05-12	5	7	K	2	G	3	Rot	0.990099	4.9505	0
2015-05-12	5	7	K	2	G	3	Rot	1.94175	0.970874	0
2015-05-12	5	7	K	2	G	3	Rot	1.03093	1.03093	10
2015-05-12	5	7	K	2	G	3	Rot	9.43396	1.88679	4
2015-05-12	5	7	K	2	G	3	Rot	10.101	0	4
2015-05-12	5	7	K	2	G	3	Rot	0.877193	13.1579	7
2015-05-12	5	7	K	1	G	2	Rot	2.0202	0	0
2015-05-12	5	7	K	1	G	2	Rot	0.961538	1.92308	11
2015-05-12	5	7	K	1	G	2	Rot	0	14.2857	5
2015-05-12	5	7	K	1	G	2	Rot	0	0	0
2015-05-12	5	7	K	1	G	2	Rot	0	0	28
2015-05-12	5	7	K	1	G	2	Rot	0	0	5
2015-05-12	5	7	K	1	G	2	Rot	0	0	3
2015-05-12	5	7	K	1	G	2	Rot	0	9.80392	2
2015-05-12	5	7	K	1	G	2	Rot	0	0	2
2015-05-12	5	7	K	1	G	2	Rot	0	0	16
2015-05-12	5	7	K	1	G	2	Rot	1.06383	1.06383	11
2015-05-12	5	7	K	1	G	2	Rot	0	4.80769	4
2015-05-12	5	7	K	1	G	2	Rot	4.80769	0	2
2015-05-12	5	7	K	1	G	2	Rot	1.90476	0.952381	2
2015-05-12	5	7	K	1	G	2	Rot	0	0	0
2015-05-12	5	7	K	1	G	2	Rot	0	0	10
2015-05-12	5	7	K	1	G	2	Rot	0	0	7
2015-05-12	5	7	K	1	G	2	Rot	4.9505	1.9802	2
2016-05-26	5	1	K	3	N	1	Cont	27.2727	45.4545	5
2016-05-26	5	1	K	3	N	1	Cont	0	66.6667	5
2016-05-26	5	1	K	3	N	1	Cont	0	80	0
2016-05-26	5	1	K	3	N	1	Cont	9.09091	45.4545	0
2016-05-26	5	1	K	3	N	1	Cont	19.0476	57.1429	0
2016-05-26	5	1	K	3	N	1	Cont	0	57.1429	0
2016-05-26	5	1	K	3	N	1	Cont	9.09091	54.5455	0
2016-05-26	5	1	K	3	N	1	Cont	9.52381	47.619	5
2016-05-26	5	1	K	3	N	2	Cont	4.34783	52.1739	17
2016-05-26	5	1	K	3	N	2	Cont	9.52381	47.619	0
2016-05-26	5	1	K	3	N	2	Cont	7.87402	31.4961	21
2016-05-26	5	1	K	3	N	2	Cont	9.09091	72.7273	0
2016-05-26	5	1	K	3	N	2	Cont	0	9.09091	5
2016-05-26	5	1	K	3	N	2	Cont	0	35.7143	2
2016-05-26	5	1	K	3	N	2	Cont	8.69565	60.8696	4
2016-05-26	5	1	K	3	N	2	Cont	8.54701	42.735	6
2016-05-26	5	1	K	1	F	1	Rot	19.0476	0	0
2016-05-26	5	1	K	1	F	1	Rot	0	0	0
2016-05-26	5	1	K	1	F	1	Rot	28.5714	9.52381	5
2016-05-26	5	1	K	1	F	1	Rot	9.52381	76.1905	0
2016-05-26	5	1	K	1	F	1	Rot	27.2727	4.54545	0
2016-05-26	5	1	K	1	F	1	Rot	19.0476	57.1429	0
2016-05-26	5	1	K	1	F	1	Rot	45.4545	27.2727	0
2016-05-26	5	1	K	1	F	1	Rot	18.1818	63.6364	0
2016-05-26	5	1	K	1	B	2	Rot	60	30	0
2016-05-26	5	1	K	1	B	2	Rot	50	0	0
2016-05-26	5	1	K	1	B	2	Rot	75	8.33333	0
2016-05-26	5	1	K	1	B	2	Rot	47.619	19.0476	0
2016-05-26	5	1	K	1	B	2	Rot	0	0	60
2016-05-26	5	1	K	1	B	2	Rot	45.4545	27.2727	0
2016-05-26	5	1	K	1	B	2	Rot	36.3636	36.3636	0
2016-05-26	5	1	K	1	B	2	Rot	61.5385	15.3846	0
2016-05-26	5	1	K	4	B	1	Mob	8.69565	34.7826	17
2016-05-26	5	1	K	4	B	1	Mob	47.619	47.619	0
2016-05-26	5	1	K	4	B	1	Mob	47.619	38.0952	5
2016-05-26	5	1	K	4	B	1	Mob	45.4545	36.3636	0
2016-05-26	5	1	K	4	B	1	Mob	38.0952	28.5714	10
2016-05-26	5	1	K	4	B	1	Mob	47.619	19.0476	0
2016-05-26	5	1	K	4	B	1	Mob	38.0952	38.0952	0
2016-05-26	5	1	K	4	B	1	Mob	66.6667	0	0
2016-05-26	5	1	K	4	H	2	Mob	9.52381	0	0
2016-05-26	5	1	K	4	H	2	Mob	0	0	0
2016-05-26	5	1	K	4	H	2	Mob	76.1905	4.7619	0
2016-05-26	5	1	K	4	H	2	Mob	60	0	0
2016-05-26	5	1	K	4	H	2	Mob	80	0	0
2016-05-26	5	1	K	4	H	2	Mob	80	0	0
2016-05-26	5	1	K	4	H	2	Mob	50	0	0
2016-05-26	5	1	K	4	H	2	Mob	90	0	0
2016-05-26	5	1	K	2	B	1	Rot	9.52381	9.52381	14
2016-05-26	5	1	K	2	B	1	Rot	40	40	10
2016-05-26	5	1	K	2	B	1	Rot	0	0	9
2016-05-26	5	1	K	2	B	1	Rot	40	30	0
2016-05-26	5	1	K	2	B	1	Rot	3.57143	28.5714	4
2016-05-26	5	1	K	2	B	1	Rot	18.1818	72.7273	0
2016-05-26	5	1	K	2	B	1	Rot	36.3636	27.2727	18
2016-05-26	5	1	K	2	B	1	Rot	28.5714	57.1429	0
2016-05-26	5	1	K	2	C	2	Rot	0	0	0
2016-05-26	5	1	K	2	C	2	Rot	0	0	0
2016-05-26	5	1	K	2	C	2	Rot	41.6667	4.16667	4
2016-05-26	5	1	K	2	C	2	Rot	8.69565	43.4783	13
2016-05-26	5	1	K	2	C	2	Rot	8.69565	52.1739	22
2016-05-26	5	1	K	2	C	2	Rot	0	0	0
2016-05-26	5	1	K	2	C	2	Rot	18.1818	9.09091	0
2016-05-26	5	1	K	2	C	2	Rot	40	40	0
2016-05-26	5	1	H	3	B	1	Mob	38.0952	19.0476	10
2016-05-26	5	1	H	3	B	1	Mob	40	10	30
2016-05-26	5	1	H	3	B	1	Mob	50	40	0
2016-05-26	5	1	H	3	B	1	Mob	60.8696	17.3913	9
2016-05-26	5	1	H	3	B	1	Mob	30	0	10
2016-05-26	5	1	H	3	B	1	Mob	19.0476	0	0
2016-05-26	5	1	H	3	B	1	Mob	9.52381	4.7619	10
2016-05-26	5	1	H	3	B	1	Mob	47.619	0	10
2016-05-26	5	1	H	3	H	2	Mob	28.5714	0	0
2016-05-26	5	1	H	3	H	2	Mob	66.6667	0	0
2016-05-26	5	1	H	3	H	2	Mob	19.0476	0	0
2016-05-26	5	1	H	3	H	2	Mob	80	0	0
2016-05-26	5	1	H	3	H	2	Mob	84.2105	0	0
2016-05-26	5	1	H	3	H	2	Mob	80	0	0
2016-05-26	5	1	H	3	H	2	Mob	90	0	0
2016-05-26	5	1	H	3	H	2	Mob	90	0	0
2016-05-26	5	1	H	2	A	1	Rot	45.4545	18.1818	0
2016-05-26	5	1	H	2	A	1	Rot	76.1905	9.52381	0
2016-05-26	5	1	H	2	A	1	Rot	40	0	5
2016-05-26	5	1	H	2	A	1	Rot	19.0476	38.0952	0
2016-05-26	5	1	H	2	A	1	Rot	36.3636	27.2727	0
2016-05-26	5	1	H	2	A	1	Rot	54.5455	18.1818	0
2016-05-26	5	1	H	2	A	1	Rot	45.4545	9.09091	0
2016-05-26	5	1	H	2	A	1	Rot	48	24	8
2016-05-26	5	1	H	2	D	2	Rot	47.619	47.619	0
2016-05-26	5	1	H	2	D	2	Rot	40	30	0
2016-05-26	5	1	H	2	D	2	Rot	66.6667	19.0476	0
2016-05-26	5	1	H	2	D	2	Rot	70	20	0
2016-05-26	5	1	H	2	D	2	Rot	46.729	46.729	0
2016-05-26	5	1	H	2	D	2	Rot	51.8519	29.6296	0
2016-05-26	5	1	H	2	D	2	Rot	21.0526	31.5789	5
2016-05-26	5	1	H	2	D	2	Rot	30	0	0
2016-05-26	5	1	H	4	B	1	Mob	37.5	37.5	0
2016-05-26	5	1	H	4	B	1	Mob	8	24	20
2016-05-26	5	1	H	4	B	1	Mob	38.0952	9.52381	5
2016-05-26	5	1	H	4	B	1	Mob	10	30	0
2016-05-26	5	1	H	4	B	1	Mob	0	85.7143	0
2016-05-26	5	1	H	4	B	1	Mob	0	47.619	0
2016-05-26	5	1	H	4	B	1	Mob	0	77.7778	6
2016-05-26	5	1	H	4	B	1	Mob	0	9.52381	0
2016-05-26	5	1	H	4	H	2	Mob	90	0	0
2016-05-26	5	1	H	4	H	2	Mob	38.0952	0	10
2016-05-26	5	1	H	4	H	2	Mob	69.5652	0	9
2016-05-26	5	1	H	4	H	2	Mob	66.6667	8.33333	4
2016-05-26	5	1	H	4	H	2	Mob	38.0952	38.0952	5
2016-05-26	5	1	H	4	H	2	Mob	30	30	5
2016-05-26	5	1	H	4	H	2	Mob	85.7143	0	0
2016-05-26	5	1	H	4	H	2	Mob	60.8696	0	4
2016-05-26	5	1	B	4	N	1	Cont	0	40	0
2016-05-26	5	1	B	4	N	1	Cont	4.7619	76.1905	10
2016-05-26	5	1	B	4	N	1	Cont	34.7826	17.3913	13
2016-05-26	5	1	B	4	N	1	Cont	9.52381	76.1905	0
2016-05-26	5	1	B	4	N	1	Cont	4.54545	72.7273	14
2016-05-26	5	1	B	4	N	1	Cont	40	20	5
2016-05-26	5	1	B	4	N	1	Cont	8.40336	67.2269	12
2016-05-26	5	1	B	4	N	1	Cont	9.52381	76.1905	5
2016-05-26	5	1	B	4	N	2	Cont	4.34783	69.5652	9
2016-05-26	5	1	B	4	N	2	Cont	8.92857	71.4286	2
2016-05-26	5	1	B	4	N	2	Cont	9.80392	68.6275	7
2016-05-26	5	1	B	4	N	2	Cont	4.7619	66.6667	0
2016-05-26	5	1	B	4	N	2	Cont	3.84615	69.2308	15
2016-05-26	5	1	B	4	N	2	Cont	9.52381	28.5714	0
2016-05-26	5	1	B	4	N	2	Cont	8.33333	66.6667	4
2016-05-26	5	1	B	4	N	2	Cont	8.69565	69.5652	4
2016-05-26	5	1	B	3	N	1	Cont	0	34.7826	17
2016-05-26	5	1	B	3	N	1	Cont	30.7692	15.3846	19
2016-05-26	5	1	B	3	N	1	Cont	25	33.3333	17
2016-05-26	5	1	B	3	N	1	Cont	9.09091	63.6364	9
2016-05-26	5	1	B	3	N	1	Cont	42.1053	21.0526	16
2016-05-26	5	1	B	3	N	1	Cont	9.52381	0	0
2016-05-26	5	1	B	3	N	1	Cont	28.5714	0	5
2016-05-26	5	1	B	3	N	1	Cont	47.619	0	0
2016-05-26	5	1	B	3	N	2	Cont	72.7273	9.09091	5
2016-05-26	5	1	B	3	N	2	Cont	58.3333	8.33333	25
2016-05-26	5	1	B	3	N	2	Cont	84.2105	10.5263	0
2016-05-26	5	1	B	3	N	2	Cont	19.0476	57.1429	10
2016-05-26	5	1	B	3	N	2	Cont	9.09091	36.3636	23
2016-05-26	5	1	B	3	N	2	Cont	27.2727	36.3636	23
2016-05-26	5	1	B	3	N	2	Cont	4.7619	76.1905	5
2016-05-26	5	1	B	3	N	2	Cont	4.54545	72.7273	14
